# Supplementary material for: Telomere-to-Telomere genome assemblies of human-infecting Encephalitozoon species
Source: BMC Genomics. 2023 May 4;24:237. doi: 10.1186/s12864-023-09331-3 (PMC10158259; doi:10.1186/s12864-023-09331-3)
Supplement: Supplementary file 3 — Additional file 3: Table S1. Chromosome lengths, partitions, and features distributions. Table S2. Example of telomere adjacent repeats (TARE) found in the Encephalitozoon chromosomes. Table S3. Subtelomere proteins shared between human-infecting Encephalitozoon spp. Table S4. Summary of computational predictions used to infer proteins listed in Tables 1 and 2. [file 12864_2023_9331_MOESM3_ESM.xlsx]

## Sheet: Table S1
Table S1: Chromosome lengths, partitions, and features distributions.
				TTAGG #1			rRNAs #1			Subtelomeres #1			Core			Subtelomeres #2			rRNAs #2			TTAGG #2			Lengths						Number of features
#Chromosome	Accession	Length		start	end		start	end		start	end		start	end		start	end		start	end		start	end		tel #1	subtel #1	core	subtel #2	tel #2		rRNAs	tRNAs	CDS	Core genes	Subtelomere genes	Total genes
E. intestinalis ATCC 50506
1	CP075158	189841		1	192		4223	6702		6703	27500		27501	158001		158002	181640		181641	182974		189439	189841		4222	23277	130500	24972	6867		4	2	150	126	30	156
2	CP075159	213886		1	513		4477	6951		6952	16000		16001	190501		190502	205461		205462	206794		213263	213886		4476	11523	174500	16292	7092		4	5	164	159	14	173
3	CP075160	217008		1	1005		4969	7446		7447	19500		19501	200001		200002	208953		208954	210287		216650	217008		4968	14531	180500	10285	6721		4	4	165	160	13	173
4	CP075161	227972		1	724		4750	7225		7226	14000		14001	210001		210002	219543		219544	220876		227346	227972		4749	9250	196000	10874	7096		4	6	183	180	13	193
5	CP075162	226151		1	536		4550	7023		7024	18000		18001	209001		209002	217953		217954	219286		225758	226151		4549	13450	191000	10284	6865		5	2	177	169	15	184
6	CP075163	230490		1	1107		4309	6785		6786	12500		12501	209001		209002	222377		222378	223709		230139	230490		4308	8191	196500	14707	6781		4	4	177	170	15	185
7	CP075164	239752		1	496		4532	7009		7010	22500		22501	217501		217502	231391		231392	232721		239121	239752		4531	17968	195000	15219	7031		5	5	198	179	29	208
8	CP075165	247125		1	569		4567	7046		7047	27500		27501	220501		220502	238770		238771	240095		246462	247125		4566	22933	193000	19593	7030		4	7	220	196	35	231
9	CP075166	268753		1	487		4523	7003		7004	16000		16001	249001		249002	260921		260922	262253		268146	268702		4522	11477	233000	13251	6449		5	3	221	213	16	229
10	CP075167	277983		1	362		4398	6877		6878	17500		17501	255001		255002	270064		270065	271397		277875	277983		4397	13102	237500	16395	6586		4	5	197	187	19	206
11	CP075168	270484		1	339		4375	6851		6852	19500		19501	248501		248502	262092		262093	263425		269889	270484		4374	15125	229000	14923	7059		4	3	222	202	27	229
	Total	2609445																													47	46	2074	1941	226	2167
E. hellem ATCC 50604
1	CP075147	258950		5	995		3135	5651		5652	31000		31001	240001		240002	252021		252022	253392		258412	258950		3130	27865	209000	13390	5558		4	4	212	184	36	220
2	CP075148	218473		1	568		2666	5184		5185	25500		25501	198501		198502	211570		211571	212941		217965	218473		2665	22834	173000	14439	5532		4	5	175	157	27	184
3	CP075149	226018		1	456		3073	5591		5592	25000		25001	197001		197002	219143		219144	220514		225538	226018		3072	21927	172000	23512	5504		4	4	186	154	40	194
4	CP075150	244461		1	628		3190	5709		5710	32500		32501	219501		219502	237591		237592	238962		243978	244461		3189	29310	187000	19460	5499		4	6	203	171	42	213
5	CP075151	248313		1	607		3164	5678		5679	28500		28501	220001		220002	241398		241399	242770		247794	248313		3163	25336	191500	22768	5543		5	2	197	167	37	204
6	CP075152	245121		1	540		3112	5636		5637	32500		32501	224501		224502	238432		238433	239802		244790	245121		3111	29388	192000	15300	5319		4	4	187	164	31	195
7	CP075153	253992		1	478		3108	5624		5625	27500		27501	230001		230002	246965		246966	248336		253362	253992		3107	24392	202500	18334	5656		5	5	203	181	32	213
8	CP075154	254944		1	976		3537	6054		6055	26500		26501	231001		231002	247449		247450	248820		253842	254944		3536	22963	204500	17818	6124		4	7	228	205	34	239
9	CP075155	211250		1	550		3116	5632		5633	28000		28001	188501		188502	204462		204463	205833		210858	211250		3115	24884	160500	17331	5417		5	1	181	157	30	187
10	CP075156	276754		1	188		2735	5252		5253	25500		25501	247001		247002	270219		270220	271590		276115	276754		2734	22765	221500	24588	5164		4	5	200	170	39	209
11	CP075157	269527		1	498		3063	5580		5581	20500		20501	245501		245502	262440		262441	263813		268903	269527		3062	17437	225000	18311	5714		4	3	221	194	34	228
	Total	2707803																													47	46	2193	1904	382	2286
E. cuniculi ATCC 50602
1	CP091441	212927		1	267		5298	11414		11415	41000		41001	173001		173002	203952		203953	205294		--	--		5297	35702	132000	32292	-200136		4	2	174	126	54	180
2	CP091440	234382		1	398		4948	11061		11062	32000		32001	206001		206002	221258		221259	222601		233690	234382		4947	27052	174000	16599	11781		4	5	192	158	43	201
3	CP091439	240568		5	426		5445	11559		11560	34000		34001	210501		210502	228045		228046	229388		240003	240568		5440	28555	176500	18886	11180		4	4	194	157	45	202
4	CP091436	248776		1	690		5288	11401		11402	27000		27001	217001		217002	236020		236021	237362		247985	248776		5287	21712	190000	20360	11414		4	6	208	174	44	218
5	CP091438	243004		1	512		5065	11177		11178	23000		23001	207501		207502	230116		230117	231459		242543	243002		5064	17935	184500	23957	11543		5	2	203	163	47	210
6	CP091437	245950		1	422		5031	11143		11144	22500		22501	214001		214002	233430		233431	234773		245393	245950		5030	17469	191500	20771	11177		4	4	201	168	41	209
7	CP091435	261320		1	413		4966	11080		11081	23000		23001	227001		227002	248679		248680	250022		260703	261319		4965	18034	204000	23020	11297		5	5	215	185	40	225
8	CP091434	270131		1	305		5320	11432		11433	37500		37501	243001		243002	257142		257143	258485		269554	270131		5319	32180	205500	15483	11646		4	7	242	209	44	253
9	CP091433	287010		1	412		5436	11549		11550	20500		20501	263501		263502	274381		274382	275724		286407	287010		5435	15064	243000	12222	11286		5	3	243	225	27	252
10	CP091432	299952		1	610		5209	11322		11323	36500		36501	268501		268502	287147		287148	288490		299536	299952		5208	31291	232000	19988	11462		4	5	226	179	56	235
11	CP091431	303213		1	349		5362	11475		11476	33500		33501	269001		269002	290601		290602	291944		302622	303213		5361	28138	235500	22942	11269		4	3	253	204	57	261
	Total	2847233																													47	46	2351	1948	498	2446

## Sheet: Table S2
Table S2. Example of telomere adjacent repeats (TARE) found in the Encephalitozoon chromosomes.
	Chromosome	Length	Repeated	Start position	End position	Sequence
E. intestinalis
TARE1	CP075158	70	7.7x	188896	189431	TGGAGAGAGCAGAGACCTCGGGGGAGAGATCTGGGAGGGATGGAGGAATGGGTGGGTTATGGACCTCGGA
TARE2	CP075158	35	4.2x	188663	188804	GCAGTTTTGGAAGATTAGGGAGTGATCGTGGAGGA
E. hellem
TARE1	CP075149	65	8.5x	225006	225543	CTGCCGTACCTGTTGTCTCTGTTGAGGTTGTTAGGGCGGTCTCTGTTGGGGTTGTTGGGGCTTAC
TARE2a*	CP075149	47	3.7x	933	1095	CCTCGACAGAGACAACAGGTACGGCAGTACGGCTCAAGACCCAACAA
TARE2b*	CP075148	33	3.2x	580	685	ACCCCAACAGAGACCGCCCTAACAACCCCAACA
TARE3**	CP075149	242	3x	223883	224604	CTGTTAGGACTAGTTTATTTGTCTGGGTTATTCGCGATGGTTTGGTTTAGGAGACGAGCAACATCACAACACAAAATAGCCAAACTCTATGGACCTTACCAGGGCCTTATGCGAATGATTTTGATGAATAGGATTGTGTGTATTGTTGTATGCATGCTGTGGTCTGATGTGGCTTGGGCATTGGCACTGAGCATTTGACGTTATTGGTGGGGCAGGGCGGGCAGAGCAGATGTTGGTGTAGC
E. cuniculi
TARE1	CP091431	37	3.6x	302622	302750	TTAGGTTAGGTTAGGTTAGGGTTAGGTTAGGTTAGGG
TARE2	CP091431	59	22.6x	301204	302620	GGCCTTCTGAGCCTTGTTTGAGGCAGTGTTGCCAGGATGTGGGCTTCCTGGGCCTTCTG
* The TAREs are found only in the start of the chromosome. TARE2a is present after TARE1 except for chromosome CP075147; TARE2b is present only in chromosome CP075148 and with no other TAREs.
** TARE3 present after TARE1 and TARE2a at the start of chromosomes. Present before TARE1 at the end of chromosomes.

## Sheet: Table S3
Table S3: Subtelomere proteins shared between human-infecting Encephalitozoon spp.
	Copy number
Orthogroup	E. cuniculi (JA071)	E. hellem (GPU96)	E. intestinalis (GPK93)	Description
>= 10 copies (frequent duplications)
OG0000000	41	28	3	DUF2463 domain-containing protein; InterD; alpha TM
OG0000001	22	13	4	DUF1609 / DUF3654 domain-containing protein; InterAE-B; globular
OG0000002	24	3	4	DUF1609 / DUF3654 domain-containing protein; InterAE-B; globular
OG0000003	0	0	28	DUF2463 domain-containing protein; InterD; alpha TM
OG0000004	0	27	0	hypothetical protein
OG0000005	22	0	0	hypothetical protein
OG0000006	21	0	0	hypothetical protein
OG0000007	20	0	0	hypothetical protein
OG0000008	20	0	0	hypothetical protein
OG0000009	0	20	0	DUF1686 domain-containing protein; InterC; alpha TM
OG0000010	19	0	0	hypothetical protein; not folded
OG0000011	19	0	0	hypothetical protein
OG0000012	17	0	0	hypothetical protein; not folded
OG0000013	12	2	2	DUF3654 domain-containing protein; InterB; globular
OG0000014	0	16	0	hypothetical protein
OG0000015	0	16	0	hypothetical protein
OG0000016	0	0	15	DUF2463 domain-containing protein; InterD; alpha TM
OG0000017	14	0	0	hypothetical protein; collagen alpha-1 chain-like protein; putative cell division protein SepF-like
OG0000018	14	0	0	hypothetical protein; not folded
OG0000019	0	0	11	hypothetical protein; not folded
OG0000020	10	0	0	immunity protein CdiI-like protein; structural match is not great
OG0000021	0	10	0	hypothetical protein
< 10 copies (infrequent duplications)
OG0000022	3	3	3	hypothetical protein
OG0000023	3	3	3	hypothetical protein
OG0000024	3	3	3	ribosomal protein L29
OG0000025	3	3	3	D3 CORE snRNP smD3
OG0000026	3	2	3	repressor of RNA polymerase III transcription
OG0000027	3	2	3	aminopeptidase
OG0000028	1	6	1	DUF1609 domain-containing protein
OG0000029	4	2	1	DUF1686 domain-containing protein
OG0000030	3	1	3	dihydrofolate reductase
OG0000031	3	1	3	thymidylate synthase
OG0000032	6	0	0	DUF2463 domain-containing protein
OG0000033	2	1	3	serine-glycine hydroxymethyltransferase
OG0000034	2	1	3	ABC transporter
OG0000035	2	1	3	nucleosome assembly protein
OG0000036	0	6	0	DUF2463 domain-containing protein
OG0000037	0	6	0	DUF2463 domain-containing protein
OG0000038	0	6	0	hypothetical protein
OG0000039	0	6	0	hypothetical protein
OG0000040	2	3	0	DUF1686 domain-containing protein
OG0000041	1	4	0	DUF3654 domain-containing protein; immunoglobulin G-binding protein A-like protein
OG0000042	0	5	0	hypothetical protein
OG0000043	0	5	0	hypothetical protein
OG0000044	0	0	5	DUF1609 / DUF3654 domain-containing protein
OG0000045	0	0	5	DUF2463 domain-containing protein; nucleotide cyclase?
OG0000046	4	0	0	hypothetical protein
OG0000047	2	1	1	hypothetical protein
OG0000048	2	2	0	hypothetical protein
OG0000049	4	0	0	hypothetical protein
OG0000050	4	0	0	hypothetical protein
OG0000051	4	0	0	DUF2463 domain-containing protein
OG0000052	1	2	1	hypothetical protein
OG0000053	0	4	0	DUF2463 domain-containing protein
OG0000054	0	4	0	selenocysteine-specific elongation factor
OG0000055	0	4	0	DUF2463 domain-containing protein
OG0000056	0	4	0	DUF2463 domain-containing protein
OG0000057	0	3	1	thymidylate kinase
OG0000058	0	4	0	folylpolyglutamate/dihydrofolate synthase
OG0000059	0	0	4	DUF1609 / DUF3654 domain-containing protein
OG0000060	3	0	0	DUF3654 domain-containing protein
OG0000061	1	1	1	hypothetical protein
OG0000062	1	1	1	pre-mRNA-splicing factor-like protein; Kv channel-interacting protein 1 ??
OG0000063	1	1	1	exosome complex component
OG0000064	3	0	0	hypothetical protein
OG0000065	3	0	0	hypothetical protein
OG0000066	1	1	1	ADP-ribosylation factor
OG0000067	1	1	1	hypothetical protein
OG0000068	1	1	1	cell division cycle 7-related protein kinase
OG0000069	1	1	1	26S proteasome regulatory subunit 6A
OG0000070	1	1	1	vacuolar ATP synthase subunit D
OG0000071	3	0	0	DUF1609 domain-containing protein; arginine repressor-like protein
OG0000072	3	0	0	hypothetical protein
OG0000073	1	1	1	DUF1686 domain-containing protein
OG0000074	1	1	1	hypothetical protein
OG0000075	1	2	0	protein phosphatase 1 regulatory subunit 22; leucine-rich repeat domain-containing protein
OG0000076	0	1	2	asparagine synthase
OG0000077	0	3	0	DUF3654 domain-containing protein
OG0000078	0	3	0	hypothetical protein
OG0000079	0	3	0	hypothetical protein
OG0000080	0	3	0	DUF2463 domain-containing protein
OG0000081	0	3	0	DUF2463 domain-containing protein
OG0000082	0	3	0	dihydropteroate synthase; folic acid synthesis protein
OG0000083	0	3	0	GTP cyclohydrolase
OG0000084	0	3	0	hypothetical protein
OG0000085	0	3	0	DUF1609 / DUF3654 domain-containing protein
OG0000086	0	3	0	hypothetical protein
OG0000087	0	0	3	hypothetical protein
OG0000088	0	0	3	hypothetical protein
OG0000089	0	0	3	DUF1609 / DUF3654 domain-containing protein; LidA-like protein
OG0000090	2	0	0	DUF3654 domain-containing protein
OG0000091	2	0	0	hypothetical protein
OG0000092	2	0	0	DUF2463 domain-containing protein
OG0000093	2	0	0	DUF1609 domain-containing protein
OG0000094	2	0	0	DNA-3-methyladenine glycosylase
OG0000095	1	0	1	hypothetical protein
OG0000096	2	0	0	DUF2463 domain-containing protein
OG0000097	1	0	1	DUF1609 domain-containing protein
OG0000098	2	0	0	hypothetical protein
OG0000099	2	0	0	hypothetical protein
OG0000100	1	0	1	deoxynucleoside triphosphate triphosphohydrolase
OG0000101	0	2	0	hypothetical protein
OG0000102	0	2	0	DUF2463 domain-containing protein
OG0000103	0	2	0	hypothetical protein
OG0000104	0	2	0	hypothetical protein
OG0000105	0	2	0	hypothetical protein
OG0000106	0	2	0	hypothetical protein
OG0000107	0	2	0	DUF2463 domain-containing protein
OG0000108	0	2	0	hypothetical protein
OG0000109	0	2	0	hypothetical protein
OG0000110	0	2	0	putative phosphoribosyltransferase
OG0000111	0	2	0	glycyl-tRNA synthetase
OG0000112	0	2	0	hypothetical protein
OG0000113	0	2	0	cytosol aminopeptidase
OG0000114	0	2	0	peptidyl-prolyl cis-trans isomerase
OG0000115	0	1	1	DUF1686 domain-containing protein
OG0000116	0	2	0	hypothetical protein
OG0000117	0	2	0	hypothetical protein
OG0000118	0	0	2	DUF1609 / DUF3654 domain-containing protein
OG0000119	0	0	2	phosphomannomutase
Sub-totals:	55	62	51	DUF2463 (interD); Alpha TM
	6	26	2	DUF1686 (interC); alpha TM
	53	25	24	DUF1609 (interAE); globular
	18	9	2	DUF3654 (interB); globular
	132	122	79

## Sheet: Table S4
Table S4: Summary of computational predictions used to infer proteins listed in tables 1 and 2
	Homology
Locus	Tool	Database	Score	Type	Hit	Description
### Telomerase reverse transcriptase (Trt1/TERT)
GPK93_09g15470	InterProScan	CDD	9.88221e-23	E-value	cd01648	TERT
GPK93_09g15470	InterProScan	PANTHER	2.6e-81	E-value	PTHR12066	TELOMERASE REVERSE TRANSCRIPTASE
GPK93_09g15470	InterProScan	Pfam	1.1e-17	E-value	PF12009	Telomerase ribonucleoprotein complex - RNA binding domain
GPK93_09g15470	InterProScan	Pfam	4e-09	E-value	PF00078	Reverse transcriptase (RNA-dependent DNA polymerase)
GPK93_09g15470	DIAMOND	SwissProt	3.64e-33	E-value	sp|Q673L6|TERT_RAT	Telomerase reverse transcriptase
GPK93_09g15470	DIAMOND	trEMBL	0	E-value	tr|E0S978|E0S978_ENCIT	Telomerase reverse transcriptase
GPK93_09g15470	DIAMOND	UniProt:GO0032200	4.53e-33	E-value	O70372	TELOMERASE REVERSE TRANSCRIPTASE
GPK93_09g15470	DIAMOND	PomBase:GO0032200	5.33e-25	E-value	trt1	telomerase reverse transcriptase 1 protein Trt1
GPK93_09g15470	QueGO	UniProt:GO0032200	0.668	TM-Score	2B2A_A	TELOMERASE REVERSE TRANSCRIPTASE
GPK93_09g15470	QueGO	UniProt:GO0032259	0.448	TM-Score	6IZX_A	GENOME POLYPROTEIN
GPK93_09g15470	FoldSeek	PomBase:GO0032200	0.7172	TM-score	trt1	telomerase reverse transcriptase 1 protein Trt1
GPK93_09g15470	GESAMT (MICAN)	RCSB	0.3333 (0.650)	Q-score (TM-score)	6ZDU_A	TELOMERASE REVERSE TRANSCRIPTASE
GPK93_09g15470	GESAMT (MICAN)	RCSB	0.2346 (0.514)	Q-score (TM-score)	3DU5_A	TELOMERASE REVERSE TRANSCRIPTASE
J0A71_03g05450	InterProScan	CDD	---	E-value	---	---
J0A71_03g05450	InterProScan	PANTHER	---	E-value	---	---
J0A71_03g05450	InterProScan	Pfam	---	E-value	---	---
J0A71_03g05450	DIAMOND	SwissProt	---	E-value	---	---
J0A71_03g05450	DIAMOND	trEMBL	---	E-value	---	---
J0A71_03g05450	DIAMOND	UniProt:GO0032200	2.13e-36	E-value	O70372	TELOMERASE REVERSE TRANSCRIPTASE
J0A71_03g05450	DIAMOND	PomBase:GO0032200	2.03e-26	E-value	trt1	telomerase reverse transcriptase 1 protein Trt1
J0A71_03g05450	QueGO	UniProt:GO0032200	0.664	TM-Score	2B2A_A	TELOMERASE REVERSE TRANSCRIPTASE
J0A71_03g05450	QueGO	UniProt:GO0032259	0.315	TM-Score	5TFR_A	GENOME POLYPROTEIN
J0A71_03g05450	FoldSeek	PomBase:GO0032200	0.7094	TM-score	trt1	telomerase reverse transcriptase 1 protein Trt1
J0A71_03g05450	GESAMT (MICAN)	RCSB	0.3098 (0.566)	Q-score (TM-score)	6USP_A	TELOMERASE REVERSE TRANSCRIPTASE
J0A71_03g05450	GESAMT (MICAN)	RCSB	0.3077 (0.572)	Q-score (TM-score)	3DU5_A	TELOMERASE REVERSE TRANSCRIPTASE
J0A71_03g05450	GESAMT (MICAN)	RCSB	0.3051 (0.652)	Q-score (TM-score)	5CQG_A	TELOMERASE REVERSE TRANSCRIPTASE
J0A71_03g05450	GESAMT (MICAN)	RCSB	0.3051 (0.574)	Q-score (TM-score)	6E53_A	TELOMERASE REVERSE TRANSCRIPTASE
GPU96_09g17180	InterProScan	CDD	3.35298e-22	E-value	cd01648	TERT
GPU96_09g17180	InterProScan	PANTHER	1.6e-78	E-value	PTHR12066	TELOMERASE REVERSE TRANSCRIPTASE
GPU96_09g17180	InterProScan	Pfam	4.4e-09	E-value	PF00078	Reverse transcriptase (RNA-dependent DNA polymerase)
GPU96_09g17180	InterProScan	Pfam	7.8e-20	E-value	PF12009	Telomerase ribonucleoprotein complex - RNA binding domain
GPU96_09g17180	DIAMOND	SwissProt	1.3e-31	E-value	sp|Q673L6|TERT_RAT	Telomerase reverse transcriptase
GPU96_09g17180	DIAMOND	trEMBL	0	E-value	tr|I6TWG7|I6TWG7_ENCHA	Telomerase reverse transcriptase
### RNA polymerase II CTD phosphatase Ssu72
GPK93_06g09740	InterProScan	CDD	---	E-value	---	---
GPK93_06g09740	InterProScan	PANTHER	2.9e-43	E-value	PTHR20383	RNA POLYMERASE II SUBUNIT A C-TERMINAL DOMAIN PHOSPHATASE
GPK93_06g09740	InterProScan	Pfam	1.3e-58	E-value	PF04722	Ssu72-like protein
GPK93_06g09740	DIAMOND	SwissProt	3.46e-42	E-value	sp|Q9NP77|SSU72_HUMAN	RNA polymerase II subunit A C-terminal domain phosphatase SSU72
GPK93_06g09740	DIAMOND	trEMBL	5.96e-136	E-value	tr|E0S7K5|E0S7K5_ENCIT	Protein-serine/threonine phosphatase
GPK93_06g09740	DIAMOND	PomBase:GO0031507	6.74e-37	E-value	ssu72	RNA polymerase II CTD phosphatase Ssu72
GPK93_06g09740	FoldSeek	PomBase:GO0031507	0.9059	TM-score	ssu72	RNA polymerase II CTD phosphatase Ssu72
GPK93_06g09740	GESAMT (MICAN)	RCSB	0.9711 (0.984)	Q-score (TM-score)	3O2Q_B	RNA POLYMERASE II SUBUNIT A C-TERMINAL DOMAIN PHOSPHATASE SSU72
GPK93_06g09740	GESAMT (MICAN)	RCSB	0.8272 (0.859)	Q-score (TM-score)	3FDF_B	FR253
J0A71_07g15540	InterProScan	CDD	---	E-value	---	---
J0A71_07g15540	InterProScan	PANTHER	---	E-value	---	---
J0A71_07g15540	InterProScan	Pfam	---	E-value	---	---
J0A71_07g15540	DIAMOND	SwissProt	---	E-value	---	---
J0A71_07g15540	DIAMOND	trEMBL	---	E-value	---	---
J0A71_07g15540	DIAMOND	PomBase:GO0031507	9.35e-40	E-value	ssu72	RNA polymerase II CTD phosphatase Ssu72
J0A71_07g15540	FoldSeek	PomBase:GO0031507	0.8981	TM-score	ssu72	RNA polymerase II CTD phosphatase Ssu72
J0A71_07g15540	GESAMT (MICAN)	RCSB	0.8160 (0.935)	Q-score (TM-score)	6NPW_D	SSU72 ORTHOLOG, LD40846P
J0A71_07g15540	GESAMT (MICAN)	RCSB	0.8153 (0.857)	Q-score (TM-score)	3FDF_B	FR253
J0A71_07g15540	GESAMT (MICAN)	RCSB	0.8143 (0.934)	Q-score (TM-score)	4IMI_D	CG14216
J0A71_07g15540	GESAMT (MICAN)	RCSB	0.8103 (0.935)	Q-score (TM-score)	3OMW_B	CG14216
GPU96_06g11230	InterProScan	CDD	---	E-value	---	---
GPU96_06g11230	InterProScan	PANTHER	1.2e-43	E-value	PTHR20383	RNA POLYMERASE II SUBUNIT A C-TERMINAL DOMAIN PHOSPHATASE
GPU96_06g11230	InterProScan	Pfam	5.9e-60	E-value	PF04722	Ssu72-like protein
GPU96_06g11230	DIAMOND	SwissProt	4.4e-34	E-value	sp|Q5ZJQ7|SSU72_CHICK	RNA polymerase II subunit A C-terminal domain phosphatase SSU72
GPU96_06g11230	DIAMOND	trEMBL	1.3e-103	E-value	tr|I6UM28|I6UM28_ENCHA	Protein-serine/threonine phosphatase
GPU96_06g11230	DIAMOND	PomBase:GO0031507	1.79e-39	E-value	ssu72	RNA polymerase II CTD phosphatase Ssu72
GPU96_06g11230	FoldSeek	PomBase:GO0031507	0.9017	TM-score	ssu72	RNA polymerase II CTD phosphatase Ssu72
GPU96_06g11230	GESAMT (MICAN)	RCSB	0.8148 (0.935)	Q-score (TM-score)	4YGX_D	LD40846P
GPU96_06g11230	GESAMT (MICAN)	RCSB	0.8140 (0.927)	Q-score (TM-score)	3OMX_C	CG14216
GPU96_06g11230	GESAMT (MICAN)	RCSB	0.8089 (0.935)	Q-score (TM-score)	4IMI_D	CG14216
GPU96_06g11230	GESAMT (MICAN)	RCSB	0.8071 (0.935)	Q-score (TM-score)	3OMW_B	CG14216
### CST complex subunit Stn1 (Stn1)
GPK93_03g04440	InterProScan	CDD	---	E-value	---	---
GPK93_03g04440	InterProScan	PANTHER	---	E-value	---	---
GPK93_03g04440	InterProScan	Pfam	---	E-value	---	---
GPK93_03g04440	DIAMOND	SwissProt	---	E-value	---	---
GPK93_03g04440	DIAMOND	trEMBL	---	E-value	---	---
GPK93_03g04440	QueGO	UniProt:GO0032200	0.78	TM-Score	5DOI_E	TELOMERASE-ASSOCIATED PROTEIN OF 45 KDA
GPK93_03g04440	QueGO	UniProt:GO0032200	0.662	TM-Score	1L1O_A	REPLICATION PROTEIN A 14 KDA SUBUNIT
GPK93_03g04440	QueGO	UniProt:GO0032200	0.65	TM-Score	P26755	REPLICATION FACTOR A PROTEIN 3
GPK93_03g04440	QueGO	UniProt:GO0032200	0.358	TM-Score	Q6IP18	REPLICATION PROTEIN A 32 KDA SUBUNIT-A
GPK93_03g04440	FoldSeek	PomBase:GO0032200	0.7721	TM-score	stn1	telomere cap complex subunit Stn1
GPK93_03g04440	GESAMT (MICAN)	RCSB	0.7120 (0.887)	Q-score (TM-score)	3KF6_A	PROTEIN STN1
GPK93_03g04440	GESAMT (MICAN)	RCSB	0.6388 (0.742)	Q-score (TM-score)	3KDF_D	REPLICATION PROTEIN A 32 KDA SUBUNIT
J0A71_09g20020	InterProScan	CDD	---	E-value	---	---
J0A71_09g20020	InterProScan	PANTHER	---	E-value	---	---
J0A71_09g20020	InterProScan	Pfam	---	E-value	---	---
J0A71_09g20020	DIAMOND	SwissProt	---	E-value	---	---
J0A71_09g20020	DIAMOND	trEMBL	---	E-value	---	---
J0A71_09g20020	QueGO	UniProt:GO0032200	0.787	TM-Score	5DOI_E	TELOMERASE-ASSOCIATED PROTEIN OF 45 KDA
J0A71_09g20020	QueGO	UniProt:GO0032200	0.772	TM-Score	1L1O_B	REPLICATION PROTEIN A 32 KDA SUBUNIT
J0A71_09g20020	QueGO	UniProt:GO0032200	0.451	TM-Score	Q07921	TELOMERE LENGTH REGULATION PROTEIN TEN1
J0A71_09g20020	QueGO	UniProt:GO0032200	0.355	TM-Score	Q6IP18	REPLICATION PROTEIN A 32 KDA SUBUNIT-A
J0A71_09g20020	FoldSeek	PomBase:GO0032200	0.7549	TM-score	stn1	telomere cap complex subunit Stn1
J0A71_09g20020	GESAMT (MICAN)	RCSB	0.6559 (0.810)	Q-score (TM-score)	1QUQ_C	PROTEIN (REPLICATION PROTEIN A 32 KD SUBUNIT)
J0A71_09g20020	GESAMT (MICAN)	RCSB	0.6523 (0.835)	Q-score (TM-score)	2PQA_A	REPLICATION PROTEIN A 32 KDA SUBUNIT
J0A71_09g20020	GESAMT (MICAN)	RCSB	0.6498 (0.763)	Q-score (TM-score)	3KDF_B	REPLICATION PROTEIN A 32 KDA SUBUNIT
J0A71_09g20020	GESAMT (MICAN)	RCSB	0.6454 (0.774)	Q-score (TM-score)	4GOP_B	PUTATIVE UNCHARACTERIZED PROTEIN
GPU96_03g05290	InterProScan	CDD	---	E-value	---	---
GPU96_03g05290	InterProScan	PANTHER	---	E-value	---	---
GPU96_03g05290	InterProScan	Pfam	---	E-value	---	---
GPU96_03g05290	DIAMOND	SwissProt	---	E-value	---	---
GPU96_03g05290	DIAMOND	trEMBL	---	E-value	---	---
GPU96_03g05290	QueGO	UniProt:GO0032200	0.782	TM-Score	5DOI_E	TELOMERASE-ASSOCIATED PROTEIN OF 45 KDA
GPU96_03g05290	QueGO	UniProt:GO0032200	0.672	TM-Score	1L1O_A	REPLICATION PROTEIN A 14 KDA SUBUNIT
GPU96_03g05290	QueGO	UniProt:GO0032200	0.361	TM-Score	Q6IP18	REPLICATION PROTEIN A 32 KDA SUBUNIT-A
GPU96_03g05290	FoldSeek	PomBase:GO0032200	0.7561	TM-score	stn1	telomere cap complex subunit Stn1
GPU96_03g05290	GESAMT (MICAN)	RCSB	0.6442 (0.778)	Q-score (TM-score)	1QUQ_C	PROTEIN (REPLICATION PROTEIN A 32 KD SUBUNIT)
GPU96_03g05290	GESAMT (MICAN)	RCSB	0.6414 (0.813)	Q-score (TM-score)	2PQA_A	REPLICATION PROTEIN A 32 KDA SUBUNIT
GPU96_03g05290	GESAMT (MICAN)	RCSB	0.6358 (0.729)	Q-score (TM-score)	3KDF_B	REPLICATION PROTEIN A 32 KDA SUBUNIT
GPU96_03g05290	GESAMT (MICAN)	RCSB	0.6278 (0.746)	Q-score (TM-score)	3KF6_A	PROTEIN STN1
### CST complex subunit Ten1 (Ten1)
GPK93_08g14420	InterProScan	CDD	---	E-value	---	---
GPK93_08g14420	InterProScan	PANTHER	---	E-value	---	---
GPK93_08g14420	InterProScan	Pfam	---	E-value	---	---
GPK93_08g14420	DIAMOND	SwissProt	---	E-value	---	---
GPK93_08g14420	DIAMOND	trEMBL	5.38e-35	E-value	tr|I7L4I2|I7L4I2_ENCCU	ECU08_1425 protein
GPK93_08g14420	QueGO	UniProt:GO0032200	0.727	TM-Score	5DOI_E	TELOMERASE-ASSOCIATED PROTEIN OF 45 KDA
GPK93_08g14420	QueGO	UniProt:GO0032200	0.555	TM-Score	1L1O_A	REPLICATION PROTEIN A 14 KDA SUBUNIT
GPK93_08g14420	QueGO	UniProt:GO0032200	0.523	TM-Score	P26755	REPLICATION FACTOR A PROTEIN 3
GPK93_08g14420	FoldSeek	PomBase:GO0032200	0.7734	TM-score	ten1	nuclear telomere cap complex subunit Ten1
GPK93_08g14420	GESAMT (MICAN)	RCSB	0.6625 (0.824)	Q-score (TM-score)	3K0X_A	PROTEIN TEN1
J0A71_04g09240	InterProScan	CDD	---	E-value	---	---
J0A71_04g09240	InterProScan	PANTHER	---	E-value	---	---
J0A71_04g09240	InterProScan	Pfam	---	E-value	---	---
J0A71_04g09240	DIAMOND	SwissProt	---	E-value	---	---
J0A71_04g09240	DIAMOND	trEMBL	---	E-value	---	---
J0A71_04g09240	QueGO	UniProt:GO0032200	0.736	TM-Score	5DOI_E	TELOMERASE-ASSOCIATED PROTEIN OF 45 KDA
J0A71_04g09240	QueGO	UniProt:GO0032200	0.556	TM-Score	1L1O_A	REPLICATION PROTEIN A 14 KDA SUBUNIT
J0A71_04g09240	QueGO	UniProt:GO0032200	0.51	TM-Score	2PI2_A	REPLICATION PROTEIN A 32 KDA SUBUNIT
J0A71_04g09240	QueGO	UniProt:GO0032200	0.482	TM-Score	4JOI_A	CST COMPLEX SUBUNIT STN1
J0A71_04g09240	FoldSeek	PomBase:GO0032200	0.7598	TM-score	ten1	nuclear telomere cap complex subunit Ten1
J0A71_04g09240	FoldSeek	PomBase:GO0032200	0.6487	TM-score	ssb3	DNA replication factor A subunit Ssb3
J0A71_04g09240	GESAMT (MICAN)	RCSB	0.6409 (0.801)	Q-score (TM-score)	3K0X_A	PROTEIN TEN1
J0A71_04g09240	GESAMT (MICAN)	RCSB	0.6306 (0.808)	Q-score (TM-score)	3KF6_B	PROTEIN TEN1
J0A71_04g09240	GESAMT (MICAN)	RCSB	0.6086 (0.749)	Q-score (TM-score)	5DOI_F	TELOMERASE ASSOCIATED PROTEIN P45
J0A71_04g09240	GESAMT (MICAN)	RCSB	0.6013 (0.746)	Q-score (TM-score)	5DOI_H	TELOMERASE ASSOCIATED PROTEIN P45
GPU96_08g15930	InterProScan	CDD	---	E-value	---	---
GPU96_08g15930	InterProScan	PANTHER	---	E-value	---	---
GPU96_08g15930	InterProScan	Pfam	---	E-value	---	---
GPU96_08g15930	DIAMOND	SwissProt	---	E-value	---	---
GPU96_08g15930	DIAMOND	trEMBL	3.1e-23	E-value	tr|I7L4I2|I7L4I2_ENCCU	ECU08_1425 protein
GPU96_08g15930	QueGO	UniProt:GO0032200	0.744	TM-Score	5DOI_E	TELOMERASE-ASSOCIATED PROTEIN OF 45 KDA
GPU96_08g15930	QueGO	UniProt:GO0032200	0.645	TM-Score	Q92374	REPLICATION FACTOR A PROTEIN 3
GPU96_08g15930	QueGO	UniProt:GO0032200	0.553	TM-Score	1L1O_A	REPLICATION PROTEIN A 14 KDA SUBUNIT
GPU96_08g15930	FoldSeek	PomBase:GO0032200	0.7712	TM-score	ten1	nuclear telomere cap complex subunit Ten1
GPU96_08g15930	FoldSeek	PomBase:GO0032200	0.6611	TM-score	ssb3	DNA replication factor A subunit Ssb3
GPU96_08g15930	GESAMT (MICAN)	RCSB	0.6574 (0.841)	Q-score (TM-score)	3KF6_B	PROTEIN TEN1
GPU96_08g15930	GESAMT (MICAN)	RCSB	0.6351 (0.774)	Q-score (TM-score)	5DOI_F	TELOMERASE ASSOCIATED PROTEIN P45
GPU96_08g15930	GESAMT (MICAN)	RCSB	0.6340 (0.774)	Q-score (TM-score)	5DOI_G	TELOMERASE ASSOCIATED PROTEIN P45
GPU96_08g15930	GESAMT (MICAN)	RCSB	0.6255 (0.765)	Q-score (TM-score)	5DOI_H	TELOMERASE ASSOCIATED PROTEIN P45
### Protection of telomeres protein 1 (Pot1)
GPK93_05g08160	InterProScan	CDD	---	E-value	---	---
GPK93_05g08160	InterProScan	PANTHER	---	E-value	---	---
GPK93_05g08160	InterProScan	Pfam	---	E-value	---	---
GPK93_05g08160	DIAMOND	SwissProt	---	E-value	---	---
GPK93_05g08160	DIAMOND	trEMBL	2.91e-307	E-value	tr|E0S6X0|E0S6X0_ENCIT	Telo_bind domain-containing protein
GPK93_05g08160	QueGO	UniProt:GO0032200	0.697	TM-Score	3U4V_A	TELOMERIC REPEAT-BINDING SUBUNIT 1
GPK93_05g08160	QueGO	UniProt:GO0032200	0.369	TM-Score	Q56Y52	PROTECTION OF TELOMERES PROTEIN 1A
GPK93_05g08160	QueGO	UniProt:GO0032200	0.358	TM-Score	Q06183	TELOMERE-BINDING PROTEIN HOMOLOG
GPK93_05g08160	QueGO	UniProt:GO0032200	0.332	TM-Score	1JB7_A	TELOMERE-BINDING PROTEIN SUBUNIT ALPHA
GPK93_05g08160	FoldSeek	PomBase:GO0032200	0.3078	TM-score	pot1	shelterin complex subunit Pot1
GPK93_05g08160	GESAMT (MICAN)	RCSB	0.4499 (0.597)	Q-score (TM-score)	3KJO_A	PROTECTION OF TELOMERES PROTEIN 1
GPK93_05g08160	GESAMT (MICAN)	RCSB	0.1219 (0.390)	Q-score (TM-score)	1XJV_A	PROTECTION OF TELOMERES 1
J0A71_08g17880	InterProScan	CDD	---	E-value	---	---
J0A71_08g17880	InterProScan	PANTHER	---	E-value	---	---
J0A71_08g17880	InterProScan	Pfam	---	E-value	---	---
J0A71_08g17880	DIAMOND	SwissProt	---	E-value	---	---
J0A71_08g17880	DIAMOND	trEMBL	---	E-value	---	---
J0A71_08g17880	QueGO	UniProt:GO0032200	0.696	TM-Score	3U4V_A	TELOMERIC REPEAT-BINDING SUBUNIT 1
J0A71_08g17880	QueGO	UniProt:GO0032200	0.461	TM-Score	2I46_A	ADRENOCORTICAL DYSPLASIA PROTEIN HOMOLOG
J0A71_08g17880	QueGO	UniProt:GO0032200	0.333	TM-Score	Q06184	TELOMERE-BINDING PROTEIN 51 KDA SUBUNIT
J0A71_08g17880	QueGO	UniProt:GO0032200	0.323	TM-Score	Q06183	TELOMERE-BINDING PROTEIN HOMOLOG
J0A71_08g17880	FoldSeek	PomBase:GO0032200	0.3174	TM-score	pot1	shelterin complex subunit Pot1
J0A71_08g17880	FoldSeek	PomBase:GO0032200	0.275	TM-score	ssb1	DNA replication factor A subunit Ssb1
J0A71_08g17880	GESAMT (MICAN)	RCSB	0.1171 (0.366)	Q-score (TM-score)	3KJO_A	PROTECTION OF TELOMERES PROTEIN 1
J0A71_08g17880	GESAMT (MICAN)	RCSB	0.1168 (0.366)	Q-score (TM-score)	1XJV_A	PROTECTION OF TELOMERES 1
J0A71_08g17880	GESAMT (MICAN)	RCSB	0.1163 (0.365)	Q-score (TM-score)	3KJP_A	PROTECTION OF TELOMERES PROTEIN 1
J0A71_08g17880	GESAMT (MICAN)	RCSB	0.1008 (0.362)	Q-score (TM-score)	1PHJ_A	TELOMERE-BINDING PROTEIN ALPHA SUBUNIT
GPU96_05g09440	InterProScan	CDD	---	E-value	---	---
GPU96_05g09440	InterProScan	PANTHER	---	E-value	---	---
GPU96_05g09440	InterProScan	Pfam	5.1e-08	E-value	PF02765	Telomeric single stranded DNA binding POT1/CDC13
GPU96_05g09440	DIAMOND	SwissProt	---	E-value	---	---
GPU96_05g09440	DIAMOND	trEMBL	2.7e-236	E-value	tr|I6TJ90|I6TJ90_ENCHA	Telo_bind domain-containing protein
GPU96_05g09440	QueGO	UniProt:GO0032200	0.478	TM-Score	1FGU_A	REPLICATION PROTEIN A 70 KDA DNA-BINDING SUBUNIT
GPU96_05g09440	QueGO	UniProt:GO0032200	0.336	TM-Score	Q06184	TELOMERE-BINDING PROTEIN 51 KDA SUBUNIT
GPU96_05g09440	QueGO	UniProt:GO0032200	0.326	TM-Score	Q06183	TELOMERE-BINDING PROTEIN HOMOLOG
GPU96_05g09440	QueGO	UniProt:GO0032200	0.312	TM-Score	1JB7_A	TELOMERE-BINDING PROTEIN SUBUNIT ALPHA
GPU96_05g09440	FoldSeek	PomBase:GO0032200	0.2469	TM-score	ssb1	DNA replication factor A subunit Ssb1
GPU96_05g09440	GESAMT (MICAN)	RCSB	0.1366 (0.398)	Q-score (TM-score)	3KJO_A	PROTECTION OF TELOMERES PROTEIN 1
GPU96_05g09440	GESAMT (MICAN)	RCSB	0.1354 (0.403)	Q-score (TM-score)	1XJV_A	PROTECTION OF TELOMERES 1
GPU96_05g09440	GESAMT (MICAN)	RCSB	0.1294 (0.381)	Q-score (TM-score)	3KJP_A	PROTECTION OF TELOMERES PROTEIN 1
### Pot1 and Tin2-interacting protein (Tpz1)
GPK93_11g20990	InterProScan	CDD	---	E-value	---	---
GPK93_11g20990	InterProScan	PANTHER	---	E-value	---	---
GPK93_11g20990	InterProScan	Pfam	5.9e-07	E-value	PF10341	Shelterin complex subunit, TPP1/ACD
GPK93_11g20990	DIAMOND	SwissProt	---	E-value	---	---
GPK93_11g20990	DIAMOND	trEMBL	2.49e-200	E-value	tr|E0SA07|E0SA07_ENCIT	Telomere replication protein EST3
GPK93_11g20990	QueGO	UniProt:GO0032200	0.705	TM-Score	5M1X_A	REPLICATION FACTOR A PROTEIN 1
GPK93_11g20990	QueGO	UniProt:GO0032200	0.646	TM-Score	3U4Z_A	TELOMERIC REPEAT-BINDING SUBUNIT 1
GPK93_11g20990	QueGO	UniProt:GO0032200	0.496	TM-Score	1JB7_B	TELOMERE-BINDING PROTEIN SUBUNIT BETA
GPK93_11g20990	FoldSeek	PomBase:GO0032200	0.4553	TM-score	tpz1	shelterin complex subunit Tpz1
GPK93_11g20990	GESAMT (MICAN)	RCSB	0.1837 (0.409)	Q-score (TM-score)	1OTC_B	PROTEIN (TELOMERE-BINDING PROTEIN BETA SUBUNIT)
J0A71_01g01670	InterProScan	CDD	---	E-value	---	---
J0A71_01g01670	InterProScan	PANTHER	---	E-value	---	---
J0A71_01g01670	InterProScan	Pfam	---	E-value	---	---
J0A71_01g01670	DIAMOND	SwissProt	---	E-value	---	---
J0A71_01g01670	DIAMOND	trEMBL	---	E-value	---	---
J0A71_01g01670	DIAMOND	PomBase:GO0032200	2.92e-06	E-value	tpz1	shelterin complex subunit Tpz1
J0A71_01g01670	QueGO	UniProt:GO0032200	0.602	TM-Score	Q03096	TELOMERE REPLICATION PROTEIN EST3
J0A71_01g01670	QueGO	UniProt:GO0032200	0.597	TM-Score	3U4Z_A	TELOMERIC REPEAT-BINDING SUBUNIT 1
J0A71_01g01670	QueGO	UniProt:GO0032200	0.477	TM-Score	1JB7_B	TELOMERE-BINDING PROTEIN SUBUNIT BETA
J0A71_01g01670	FoldSeek	PomBase:GO0032200	0.3361	TM-score	ssb1	DNA replication factor A subunit Ssb1
J0A71_01g01670	GESAMT (MICAN)	RCSB	0.1666 (0.385)	Q-score (TM-score)	2I0Q_B	TELOMERE-BINDING PROTEIN BETA SUBUNIT
J0A71_01g01670	GESAMT (MICAN)	RCSB	0.1664 (0.386)	Q-score (TM-score)	1PH5_B	TELOMERE-BINDING PROTEIN BETA SUBUNIT
J0A71_01g01670	GESAMT (MICAN)	RCSB	0.1611 (0.385)	Q-score (TM-score)	1PH3_B	TELOMERE-BINDING PROTEIN BETA SUBUNIT
J0A71_01g01670	GESAMT (MICAN)	RCSB	0.1570 (0.368)	Q-score (TM-score)	1PH4_B	TELOMERE-BINDING PROTEIN BETA SUBUNIT
GPU96_11g22140	InterProScan	CDD	---	E-value	---	---
GPU96_11g22140	InterProScan	PANTHER	---	E-value	---	---
GPU96_11g22140	InterProScan	Pfam	---	E-value	---	---
GPU96_11g22140	DIAMOND	SwissProt	---	E-value	---	---
GPU96_11g22140	DIAMOND	trEMBL	8.4e-109	E-value	tr|I6ZWF9|I6ZWF9_ENCRO	Telomere replication protein EST3
GPU96_11g22140	QueGO	UniProt:GO0032200	0.725	TM-Score	2B29_A	REPLICATION PROTEIN A 70 KDA DNA-BINDING SUBUNIT
GPU96_11g22140	QueGO	UniProt:GO0032200	0.704	TM-Score	5M1X_A	REPLICATION FACTOR A PROTEIN 1
GPU96_11g22140	QueGO	UniProt:GO0032200	0.599	TM-Score	3U4Z_A	TELOMERIC REPEAT-BINDING SUBUNIT 1
GPU96_11g22140	QueGO	UniProt:GO0032200	0.487	TM-Score	1JB7_B	TELOMERE-BINDING PROTEIN SUBUNIT BETA
GPU96_11g22140	FoldSeek	PomBase:GO0032200	0.443	TM-score	tpz1	shelterin complex subunit Tpz1
GPU96_11g22140	FoldSeek	PomBase:GO0032200	0.351	TM-score	ssb1	DNA replication factor A subunit Ssb1
GPU96_11g22140	GESAMT (MICAN)	RCSB	0.1709 (0.410)	Q-score (TM-score)	2I0Q_B	TELOMERE-BINDING PROTEIN BETA SUBUNIT
GPU96_11g22140	GESAMT (MICAN)	RCSB	0.1699 (0.402)	Q-score (TM-score)	1PH5_B	TELOMERE-BINDING PROTEIN BETA SUBUNIT
GPU96_11g22140	GESAMT (MICAN)	RCSB	0.1691 (0.398)	Q-score (TM-score)	1PA6_B	TELOMERE-BINDING PROTEIN BETA SUBUNIT
GPU96_11g22140	GESAMT (MICAN)	RCSB	0.1690 (0.399)	Q-score (TM-score)	1PH9_B	TELOMERE-BINDING PROTEIN BETA SUBUNIT
### DNA repair protein Rad32 (Rad32/Mre11/NBN)
GPK93_05g08450	InterProScan	CDD	9.33894e-55	E-value	cd00840	MPP_Mre11_N
GPK93_05g08450	InterProScan	PANTHER	1.5e-120	E-value	PTHR10139	DOUBLE-STRAND BREAK REPAIR PROTEIN MRE11
GPK93_05g08450	InterProScan	Pfam	1.9e-13	E-value	PF04152	Mre11 DNA-binding presumed domain
GPK93_05g08450	InterProScan	Pfam	4.5e-15	E-value	PF00149	Calcineurin-like phosphoesterase
GPK93_05g08450	DIAMOND	SwissProt	1.9e-287	E-value	sp|Q8SRV0|MRE11_ENCCU	Double-strand break repair protein MRE11
GPK93_05g08450	DIAMOND	trEMBL	0	E-value	tr|E0S6Z5|E0S6Z5_ENCIT	Double-strand break repair protein
GPK93_05g08450	DIAMOND	UniProt:GO0032200	2.19e-74	E-value	Q9C291	DOUBLE-STRAND BREAK REPAIR PROTEIN MUS-23
GPK93_05g08450	DIAMOND	UniProt:GO0032200	4.09e-70	E-value	Q9XGM2	DOUBLE-STRAND BREAK REPAIR PROTEIN MRE11
GPK93_05g08450	DIAMOND	UniProt:GO0032200	6.35e-68	E-value	Q23255	DOUBLE-STRAND BREAK REPAIR PROTEIN MRE-11
GPK93_05g08450	DIAMOND	PomBase:GO0032200	2.42e-75	E-value	mre11	Mre11 nuclease
GPK93_05g08450	QueGO	UniProt:GO0032200	0.858	TM-Score	3T1I_A	DOUBLE-STRAND BREAK REPAIR PROTEIN MRE11
GPK93_05g08450	QueGO	UniProt:GO0032200	0.51	TM-Score	Q23255	DOUBLE-STRAND BREAK REPAIR PROTEIN MRE-11
GPK93_05g08450	QueGO	UniProt:GO0032200	0.506	TM-Score	Q9C291	DOUBLE-STRAND BREAK REPAIR PROTEIN MUS-23
GPK93_05g08450	QueGO	UniProt:GO0032200	0.368	TM-Score	3FLO_A	DNA POLYMERASE ALPHA SUBUNIT B
GPK93_05g08450	FoldSeek	PomBase:GO0032200	0.5847	TM-score	mre11	Mre11 nuclease
GPK93_05g08450	GESAMT (MICAN)	RCSB	0.5746 (0.650)	Q-score (TM-score)	4YKE_A	MRE11
GPK93_05g08450	GESAMT (MICAN)	RCSB	0.4555 (0.607)	Q-score (TM-score)	4YKE_B	MRE11
J0A71_08g18140	InterProScan	CDD	---	E-value	---	---
J0A71_08g18140	InterProScan	PANTHER	---	E-value	---	---
J0A71_08g18140	InterProScan	Pfam	---	E-value	---	---
J0A71_08g18140	DIAMOND	SwissProt	---	E-value	---	---
J0A71_08g18140	DIAMOND	trEMBL	---	E-value	---	---
J0A71_08g18140	DIAMOND	UniProt:GO0032200	2.43e-79	E-value	Q9C291	DOUBLE-STRAND BREAK REPAIR PROTEIN MUS-23
J0A71_08g18140	DIAMOND	UniProt:GO0032200	3.34e-76	E-value	Q9XGM2	DOUBLE-STRAND BREAK REPAIR PROTEIN MRE11
J0A71_08g18140	DIAMOND	UniProt:GO0032200	5.03e-68	E-value	Q23255	DOUBLE-STRAND BREAK REPAIR PROTEIN MRE-11
J0A71_08g18140	DIAMOND	PomBase:GO0032200	4.69e-84	E-value	mre11	Mre11 nuclease
J0A71_08g18140	QueGO	UniProt:GO0032200	0.86	TM-Score	3T1I_A	DOUBLE-STRAND BREAK REPAIR PROTEIN MRE11
J0A71_08g18140	QueGO	UniProt:GO0032200	0.793	TM-Score	4FBK_A	DNA REPAIR PROTEIN RAD32
J0A71_08g18140	QueGO	UniProt:GO0032200	0.508	TM-Score	Q23255	DOUBLE-STRAND BREAK REPAIR PROTEIN MRE-11
J0A71_08g18140	QueGO	UniProt:GO0032200	0.368	TM-Score	3FLO_A	DNA POLYMERASE ALPHA SUBUNIT B
J0A71_08g18140	FoldSeek	PomBase:GO0032200	0.5803	TM-score	mre11	Mre11 nuclease
J0A71_08g18140	GESAMT (MICAN)	RCSB	0.4541 (0.606)	Q-score (TM-score)	4YKE_B	MRE11
J0A71_08g18140	GESAMT (MICAN)	RCSB	0.4485 (0.604)	Q-score (TM-score)	4YKE_A	MRE11
J0A71_08g18140	GESAMT (MICAN)	RCSB	0.4217 (0.591)	Q-score (TM-score)	4FBQ_B	DNA REPAIR AND TELOMERE MAINTENANCE PROTEIN NBS1,DNA REPAIR PROTEIN RAD32 CHIMERIC PROTEIN
J0A71_08g18140	GESAMT (MICAN)	RCSB	0.4141 (0.591)	Q-score (TM-score)	4FBK_B	DNA REPAIR AND TELOMERE MAINTENANCE PROTEIN NBS1,DNA REPAIR PROTEIN RAD32 CHIMERIC PROTEIN
GPU96_05g09710	InterProScan	CDD	3.664e-55	E-value	cd00840	MPP_Mre11_N
GPU96_05g09710	InterProScan	PANTHER	2.7e-119	E-value	PTHR10139	DOUBLE-STRAND BREAK REPAIR PROTEIN MRE11
GPU96_05g09710	InterProScan	Pfam	2.8e-13	E-value	PF00149	Calcineurin-like phosphoesterase
GPU96_05g09710	InterProScan	Pfam	3.3e-10	E-value	PF04152	Mre11 DNA-binding presumed domain
GPU96_05g09710	DIAMOND	SwissProt	4e-224	E-value	sp|Q8SRV0|MRE11_ENCCU	Double-strand break repair protein MRE11
GPU96_05g09710	DIAMOND	trEMBL	0	E-value	tr|I6TJB2|I6TJB2_ENCHA	Double-strand break repair protein
GPU96_05g09710	DIAMOND	UniProt:GO0032200	6.32e-72	E-value	Q9XGM2	DOUBLE-STRAND BREAK REPAIR PROTEIN MRE11
GPU96_05g09710	DIAMOND	UniProt:GO0032200	6.55e-76	E-value	Q9C291	DOUBLE-STRAND BREAK REPAIR PROTEIN MUS-23
GPU96_05g09710	DIAMOND	UniProt:GO0032200	7.22e-71	E-value	Q23255	DOUBLE-STRAND BREAK REPAIR PROTEIN MRE-11
GPU96_05g09710	DIAMOND	PomBase:GO0032200	6.7e-79	E-value	mre11	Mre11 nuclease
GPU96_05g09710	QueGO	UniProt:GO0032200	0.86	TM-Score	3T1I_A	DOUBLE-STRAND BREAK REPAIR PROTEIN MRE11
GPU96_05g09710	QueGO	UniProt:GO0032200	0.499	TM-Score	Q23255	DOUBLE-STRAND BREAK REPAIR PROTEIN MRE-11
GPU96_05g09710	QueGO	UniProt:GO0032200	0.483	TM-Score	Q9C291	DOUBLE-STRAND BREAK REPAIR PROTEIN MUS-23
GPU96_05g09710	FoldSeek	PomBase:GO0032200	0.574	TM-score	mre11	Mre11 nuclease
GPU96_05g09710	GESAMT (MICAN)	RCSB	0.4509 (0.605)	Q-score (TM-score)	4YKE_B	MRE11
GPU96_05g09710	GESAMT (MICAN)	RCSB	0.4425 (0.602)	Q-score (TM-score)	4YKE_A	MRE11
GPU96_05g09710	GESAMT (MICAN)	RCSB	0.4247 (0.588)	Q-score (TM-score)	4FBQ_B	DNA REPAIR AND TELOMERE MAINTENANCE PROTEIN NBS1,DNA REPAIR PROTEIN RAD32 CHIMERIC PROTEIN
GPU96_05g09710	GESAMT (MICAN)	RCSB	0.4150 (0.587)	Q-score (TM-score)	4FBK_B	DNA REPAIR AND TELOMERE MAINTENANCE PROTEIN NBS1,DNA REPAIR PROTEIN RAD32 CHIMERIC PROTEIN
### DNA repair protein Rad50
GPK93_07g11320	InterProScan	CDD	2.03729e-34	E-value	cd03240	ABC_Rad50
GPK93_07g11320	InterProScan	PANTHER	4e-188	E-value	PTHR18867	RAD50
GPK93_07g11320	InterProScan	Pfam	1e-26	E-value	PF13476	AAA domain
GPK93_07g11320	DIAMOND	SwissProt	0	E-value	sp|Q8SRK6|RAD50_ENCCU	DNA repair protein RAD50
GPK93_07g11320	DIAMOND	trEMBL	0	E-value	tr|E0S7Y4|E0S7Y4_ENCIT	Rad50-like DNA repair protein
GPK93_07g11320	DIAMOND	UniProt:GO0032200	2.13e-43	E-value	C6KSQ6	PROBABLE DNA REPAIR PROTEIN RAD50
GPK93_07g11320	DIAMOND	UniProt:GO0032200	3.35e-49	E-value	O44199	DNA REPAIR PROTEIN RAD-50
GPK93_07g11320	DIAMOND	PomBase:GO0032200	2.78e-60	E-value	rad50	DNA repair protein Rad50
GPK93_07g11320	QueGO	UniProt:GO0032200	0.358	TM-Score	Q5ZJY5	STRUCTURAL MAINTENANCE OF CHROMOSOMES PROTEIN 5
GPK93_07g11320	QueGO	UniProt:GO0032200	0.336	TM-Score	Q6P9I7	STRUCTURAL MAINTENANCE OF CHROMOSOMES PROTEIN 6
GPK93_07g11320	FoldSeek	PomBase:GO0032200	0.3877	TM-score	rad50	DNA repair protein Rad50
J0A71_05g10760	InterProScan	CDD	---	E-value	---	---
J0A71_05g10760	InterProScan	PANTHER	---	E-value	---	---
J0A71_05g10760	InterProScan	Pfam	---	E-value	---	---
J0A71_05g10760	DIAMOND	SwissProt	---	E-value	---	---
J0A71_05g10760	DIAMOND	trEMBL	---	E-value	---	---
J0A71_05g10760	DIAMOND	UniProt:GO0032200	1.45e-60	E-value	O44199	DNA REPAIR PROTEIN RAD-50
J0A71_05g10760	DIAMOND	UniProt:GO0032200	2.96e-43	E-value	C6KSQ6	PROBABLE DNA REPAIR PROTEIN RAD50
J0A71_05g10760	DIAMOND	UniProt:GO0032200	7.87e-106	E-value	P12753	DNA REPAIR PROTEIN RAD50
J0A71_05g10760	DIAMOND	PomBase:GO0032200	8.1e-60	E-value	rad50	DNA repair protein Rad50
GPU96_07g12880
	InterProScan	CDD	1.9069e-31	E-value	cd03240	ABC_Rad50
GPU96_07g12880	InterProScan	PANTHER	5.1e-192	E-value	PTHR18867	RAD50
GPU96_07g12880	InterProScan	Pfam	1.7e-13	E-value	PF13476	AAA domain
GPU96_07g12880	DIAMOND	SwissProt	0	E-value	sp|Q8SRK6|RAD50_ENCCU	DNA repair protein RAD50
GPU96_07g12880	DIAMOND	trEMBL	0	E-value	tr|I6TVF4|I6TVF4_ENCHA	Rad50-like protein
GPU96_07g12880	DIAMOND	UniProt:GO0032200	5.56e-44	E-value	C6KSQ6	PROBABLE DNA REPAIR PROTEIN RAD50
GPU96_07g12880	DIAMOND	UniProt:GO0032200	8.4e-55	E-value	O44199	DNA REPAIR PROTEIN RAD-50
GPU96_07g12880	DIAMOND	PomBase:GO0032200	3.95e-68	E-value	rad50	DNA repair protein Rad50
GPU96_07g12880	QueGO	UniProt:GO0032200	0.358	TM-Score	Q5ZJY5	STRUCTURAL MAINTENANCE OF CHROMOSOMES PROTEIN 5
GPU96_07g12880	QueGO	UniProt:GO0032200	0.318	TM-Score	Q6P9I7	STRUCTURAL MAINTENANCE OF CHROMOSOMES PROTEIN 6
GPU96_07g12880	FoldSeek	PomBase:GO0032200	0.4001	TM-score	rad50	DNA repair protein Rad50
### Heterochromatin protein 1 (Swi6/HP1)
GPK93_03g03430	InterProScan	CDD	8.96043e-19	E-value	cd00024	CD_CSD
GPK93_03g03430	InterProScan	PANTHER	1.5e-23	E-value	PTHR22812	CHROMOBOX PROTEIN
GPK93_03g03430	InterProScan	PANTHER	1.5e-23	E-value	PTHR22812:SF112	CHROMOBOX PROTEIN HOMOLOG 1
GPK93_03g03430	InterProScan	Pfam	3.8e-17	E-value	PF00385	Chromo (CHRromatin Organisation MOdifier) domain
GPK93_03g03430	InterProScan	Pfam	4.7e-11	E-value	PF01393	Chromo shadow domain
GPK93_03g03430	DIAMOND	SwissProt	2.86e-14	E-value	sp|P83916|CBX1_HUMAN	Chromobox protein homolog 1
GPK93_03g03430	DIAMOND	trEMBL	1.18e-109	E-value	tr|E0S618|E0S618_ENCIT	Chromobox protein
GPK93_03g03430	DIAMOND	PomBase:GO0034508	1.94e-09	E-value	chp2	heterochromatin (HP1) family chromodomain protein Chp2
GPK93_03g03430	DIAMOND	PomBase:GO0031507	9.87e-09	E-value	swi6	heterochromatin (HP1) family chromodomain protein Swi6
GPK93_03g03430	QueGO	UniProt:GO0031507	0.749	TM-Score	3DM1_A	CHROMOBOX PROTEIN HOMOLOG 3
GPK93_03g03430	QueGO	UniProt:GO0032200	0.925	TM-Score	1KNA_A	HETEROCHROMATIN PROTEIN 1
GPK93_03g03430	QueGO	UniProt:GO0034508	0.86	TM-Score	3G7L_A	CHROMO DOMAIN-CONTAINING PROTEIN 1
GPK93_03g03430	FoldSeek	PomBase:GO0034508	0.3679	TM-score	chp2	heterochromatin (HP1) family chromodomain protein Chp2
GPK93_03g03430	FoldSeek	PomBase:GO0031507	0.3665	TM-score	swi6	heterochromatin (HP1) family chromodomain protein Swi6
GPK93_03g03430	GESAMT (MICAN)	RCSB	0.1263 (0.332)	Q-score (TM-score)	4XAX_B	CARD
GPK93_03g03430	GESAMT (MICAN)	RCSB	0.1237 (0.161)	Q-score (TM-score)	3OSG_A	MYB21
GPK93_03g03430	GESAMT (MICAN)	RCSB	0.1234 (0.168)	Q-score (TM-score)	5FMF_S	TRANSCRIPTION INITIATION FACTOR IIE SUBUNIT BETA, TFA2
GPK93_03g03430	GESAMT (MICAN)	RCSB	0.1176 (0.302)	Q-score (TM-score)	7KIM_M	RNA POLYMERASE-BINDING TRANSCRIPTION FACTOR CARD
J0A71_09g19010	InterProScan	CDD	---	E-value	---	---
J0A71_09g19010	InterProScan	PANTHER	---	E-value	---	---
J0A71_09g19010	InterProScan	Pfam	---	E-value	---	---
J0A71_09g19010	DIAMOND	SwissProt	---	E-value	---	---
J0A71_09g19010	DIAMOND	trEMBL	---	E-value	---	---
J0A71_09g19010	DIAMOND	UniProt:GO0031507	9.45e-10	E-value	O54864	HISTONE-LYSINE N-METHYLTRANSFERASE SUV39H1
J0A71_09g19010	DIAMOND	PomBase:GO0034508	1.48e-09	E-value	chp1	heterochromatin (HP1) family chromodomain protein Chp1
J0A71_09g19010	DIAMOND	PomBase:GO0034508	9.64e-06	E-value	chp2	heterochromatin (HP1) family chromodomain protein Chp2
J0A71_09g19010	DIAMOND	PomBase:GO0031507	1.45e-08	E-value	swi6	heterochromatin (HP1) family chromodomain protein Swi6
J0A71_09g19010	QueGO	UniProt:GO0031507	0.931	TM-Score	1KNA_A	HETEROCHROMATIN PROTEIN 1
J0A71_09g19010	QueGO	UniProt:GO0031507	0.922	TM-Score	1PDQ_A	POLYCOMB GROUP PROTEIN PC
J0A71_09g19010	QueGO	UniProt:GO0031507	0.868	TM-Score	1E0B_A	CHROMATIN-ASSOCIATED PROTEIN SWI6
J0A71_09g19010	QueGO	UniProt:GO0031507	0.863	TM-Score	6FTO_A	CHROMO DOMAIN-CONTAINING PROTEIN 2
J0A71_09g19010	FoldSeek	PomBase:GO0034508	0.3794	TM-score	chp2	heterochromatin (HP1) family chromodomain protein Chp2
J0A71_09g19010	FoldSeek	PomBase:GO0031507	0.3721	TM-score	swi6	heterochromatin (HP1) family chromodomain protein Swi6
J0A71_09g19010	GESAMT (MICAN)	RCSB	0.1111 (0.359)	Q-score (TM-score)	7KIM_M	RNA POLYMERASE-BINDING TRANSCRIPTION FACTOR CARD
J0A71_09g19010	GESAMT (MICAN)	RCSB	0.1084 (0.358)	Q-score (TM-score)	7ASI_A	EIF-5A DOMAIN-CONTAINING PROTEIN
J0A71_09g19010	GESAMT (MICAN)	RCSB	0.1081 (0.353)	Q-score (TM-score)	7ASX_A	EIF-5A DOMAIN-CONTAINING PROTEIN
J0A71_09g19010	GESAMT (MICAN)	RCSB	0.1064 (0.370)	Q-score (TM-score)	4II1_A	ZINC FINGER CCCH-TYPE WITH G PATCH DOMAIN-CONTAINING PROTEIN
GPU96_03g04270	InterProScan	CDD	1.6258e-20	E-value	cd00024	CD_CSD
GPU96_03g04270	InterProScan	PANTHER	2.2e-22	E-value	PTHR22812	CHROMOBOX PROTEIN
GPU96_03g04270	InterProScan	PANTHER	2.2e-22	E-value	PTHR22812:SF112	CHROMOBOX PROTEIN HOMOLOG 1
GPU96_03g04270	InterProScan	Pfam	1e-18	E-value	PF00385	Chromo (CHRromatin Organisation MOdifier) domain
GPU96_03g04270	InterProScan	Pfam	4.5e-10	E-value	PF01393	Chromo shadow domain
GPU96_03g04270	DIAMOND	SwissProt	4.3e-11	E-value	sp|P83916|CBX1_HUMAN	Chromobox protein homolog 1
GPU96_03g04270	DIAMOND	trEMBL	2.6e-86	E-value	tr|I6UKH7|I6UKH7_ENCHA	Chromatin organization modifier domain-containing protein
GPU96_03g04270	DIAMOND	UniProt:GO0031507	3.64e-12	E-value	O54864	HISTONE-LYSINE N-METHYLTRANSFERASE SUV39H1
GPU96_03g04270	DIAMOND	UniProt:GO0032259	1.75e-12	E-value	Q9EQQ0	HISTONE-LYSINE N-METHYLTRANSFERASE SUV39H2
GPU96_03g04270	DIAMOND	PomBase:GO0034508	2.14e-08	E-value	chp1	heterochromatin (HP1) family chromodomain protein Chp1
GPU96_03g04270	DIAMOND	PomBase:GO0034508	7.34e-07	E-value	chp2	heterochromatin (HP1) family chromodomain protein Chp2
GPU96_03g04270	DIAMOND	PomBase:GO0031507	4.41e-11	E-value	swi6	heterochromatin (HP1) family chromodomain protein Swi6
GPU96_03g04270	QueGO	UniProt:GO0031507	0.92	TM-Score	1PDQ_A	POLYCOMB GROUP PROTEIN PC
GPU96_03g04270	QueGO	UniProt:GO0031507	0.915	TM-Score	1KNA_A	HETEROCHROMATIN PROTEIN 1
GPU96_03g04270	QueGO	UniProt:GO0031507	0.845	TM-Score	3MTS_A	HISTONE-LYSINE N-METHYLTRANSFERASE SUV39H1
GPU96_03g04270	QueGO	UniProt:GO0031507	0.832	TM-Score	6FTO_A	CHROMO DOMAIN-CONTAINING PROTEIN 2
GPU96_03g04270	FoldSeek	PomBase:GO0034508	0.3515	TM-score	chp2	heterochromatin (HP1) family chromodomain protein Chp2
GPU96_03g04270	FoldSeek	PomBase:GO0031507	0.3887	TM-score	swi6	heterochromatin (HP1) family chromodomain protein Swi6
GPU96_03g04270	GESAMT (MICAN)	RCSB	0.1028 (0.292)	Q-score (TM-score)	2B2T_B	CHROMODOMAIN-HELICASE-DNA-BINDING PROTEIN 1
GPU96_03g04270	GESAMT (MICAN)	RCSB	0.1021 (0.300)	Q-score (TM-score)	1IZ6_B	INITIATION FACTOR 5A
GPU96_03g04270	GESAMT (MICAN)	RCSB	0.1018 (0.133)	Q-score (TM-score)	4IUR_A	SHH1 SAWADEE
GPU96_03g04270	GESAMT (MICAN)	RCSB	0.1011 (0.300)	Q-score (TM-score)	4IUR_B	SHH1 SAWADEE
### FACT complex subunit Spt16
GPK93_03g03720	InterProScan	CDD	---	E-value	---	---
GPK93_03g03720	InterProScan	PANTHER	6.2e-115	E-value	PTHR13980	CDC68 RELATED
GPK93_03g03720	InterProScan	Pfam	2.8e-28	E-value	PF08644	FACT complex subunit (SPT16/CDC68)
GPK93_03g03720	InterProScan	Pfam	3.7e-10	E-value	PF08512	Histone chaperone Rttp106-like
GPK93_03g03720	InterProScan	Pfam	5.5e-12	E-value	PF14826	FACT complex subunit SPT16 N-terminal lobe domain
GPK93_03g03720	DIAMOND	SwissProt	4.13e-50	E-value	sp|Q4WJ02|SPT16_ASPFU	FACT complex subunit spt16
GPK93_03g03720	DIAMOND	trEMBL	0	E-value	tr|E0S643|E0S643_ENCIT	FACT complex subunit
GPK93_03g03720	DIAMOND	UniProt:GO0031507	3.64e-56	E-value	O94267	FACT COMPLEX SUBUNIT SPT16
GPK93_03g03720	DIAMOND	PomBase:GO0031507	3.51e-69	E-value	spt16	histone H2A-H2B chaperone, FACT complex subunit Spt16
GPK93_03g03720	FoldSeek	PomBase:GO0031507	0.3776	TM-score	spt16	histone H2A-H2B chaperone, FACT complex subunit Spt16
GPK93_03g03720	FoldSeek	PomBase:GO0031507	0.3033	TM-score	pob3	histone H2A-H2B chaperone, FACT complex subunit Pob3
J0A71_09g19290	InterProScan	CDD	---	E-value	---	---
J0A71_09g19290	InterProScan	PANTHER	---	E-value	---	---
J0A71_09g19290	InterProScan	Pfam	---	E-value	---	---
J0A71_09g19290	DIAMOND	SwissProt	---	E-value	---	---
J0A71_09g19290	DIAMOND	trEMBL	---	E-value	---	---
J0A71_09g19290	DIAMOND	UniProt:GO0031507	2.62e-08	E-value	O94267	FACT COMPLEX SUBUNIT SPT16
J0A71_09g19290	DIAMOND	PomBase:GO0031507	7.41e-70	E-value	spt16	histone H2A-H2B chaperone, FACT complex subunit Spt16
GPU96_03g04560	InterProScan	CDD	---	E-value	---	---
GPU96_03g04560	InterProScan	PANTHER	7.1e-112	E-value	PTHR13980:SF15	FACT COMPLEX SUBUNIT SPT16
GPU96_03g04560	InterProScan	Pfam	3.5e-26	E-value	PF08644	FACT complex subunit (SPT16/CDC68)
GPU96_03g04560	InterProScan	Pfam	6.8e-10	E-value	PF08512	Histone chaperone Rttp106-like
GPU96_03g04560	InterProScan	Pfam	9.2e-16	E-value	PF14826	FACT complex subunit SPT16 N-terminal lobe domain
GPU96_03g04560	DIAMOND	SwissProt	1e-58	E-value	sp|Q4HYB8|SPT16_GIBZE	FACT complex subunit SPT16
GPU96_03g04560	DIAMOND	trEMBL	0	E-value	tr|I6UKK0|I6UKK0_ENCHA	FACT complex subunit
GPU96_03g04560	DIAMOND	UniProt:GO0031507	8.57e-56	E-value	O94267	FACT COMPLEX SUBUNIT SPT16
GPU96_03g04560	DIAMOND	PomBase:GO0031507	2.99e-70	E-value	spt16	histone H2A-H2B chaperone, FACT complex subunit Spt16
GPU96_03g04560	QueGO	UniProt:GO0031507	0.587	TM-Score	3FSS_A	HISTONE CHAPERONE RTT106
GPU96_03g04560	QueGO	UniProt:GO0031507	0.358	TM-Score	O94529	FACT COMPLEX SUBUNIT POB3
GPU96_03g04560	FoldSeek	PomBase:GO0031507	0.4241	TM-score	spt16	histone H2A-H2B chaperone, FACT complex subunit Spt16
GPU96_03g04560	FoldSeek	PomBase:GO0031507	0.3285	TM-score	pob3	histone H2A-H2B chaperone, FACT complex subunit Pob3
### FACT complex subunit Pob3/SSRP1
GPK93_07g11800	InterProScan	CDD	4.61797e-34	E-value	cd13231	PH2_SSRP1-like
GPK93_07g11800	InterProScan	PANTHER	1.6e-57	E-value	PTHR45849	FACT COMPLEX SUBUNIT SSRP1
GPK93_07g11800	InterProScan	PANTHER	1.6e-57	E-value	PTHR45849:SF1	FACT COMPLEX SUBUNIT SSRP1
GPK93_07g11800	InterProScan	Pfam	1.9e-17	E-value	PF08512	Histone chaperone Rttp106-like
GPK93_07g11800	InterProScan	Pfam	6.6e-05	E-value	PF17292	POB3-like N-terminal PH domain
GPK93_07g11800	DIAMOND	SwissProt	3.26e-31	E-value	sp|Q6C7V4|POB3_YARLI	FACT complex subunit POB3
GPK93_07g11800	DIAMOND	trEMBL	2.68e-299	E-value	tr|E0S825|E0S825_ENCIT	FACT complex subunit POB3
GPK93_07g11800	DIAMOND	UniProt:GO0031507	3.56e-33	E-value	O94529	FACT COMPLEX SUBUNIT POB3
GPK93_07g11800	DIAMOND	PomBase:GO0031507	3.17e-33	E-value	pob3	histone H2A-H2B chaperone, FACT complex subunit Pob3
GPK93_07g11800	FoldSeek	PomBase:GO0031507	0.5563	TM-score	pob3	histone H2A-H2B chaperone, FACT complex subunit Pob3
GPK93_07g11800	GESAMT (MICAN)	RCSB	0.5776 (0.825)	Q-score (TM-score)	6UPK_H	FACT COMPLEX SUBUNIT SSRP1
GPK93_07g11800	GESAMT (MICAN)	RCSB	0.2210 (0.546)	Q-score (TM-score)	6UPL_H	FACT COMPLEX SUBUNIT SSRP1
J0A71_05g11230	InterProScan	CDD	---	E-value	---	---
J0A71_05g11230	InterProScan	PANTHER	---	E-value	---	---
J0A71_05g11230	InterProScan	Pfam	---	E-value	---	---
J0A71_05g11230	DIAMOND	SwissProt	---	E-value	---	---
J0A71_05g11230	DIAMOND	trEMBL	---	E-value	---	---
J0A71_05g11230	DIAMOND	UniProt:GO0031507	1.71e-35	E-value	O94529	FACT COMPLEX SUBUNIT POB3
J0A71_05g11230	DIAMOND	PomBase:GO0031507	7.37e-36	E-value	pob3	histone H2A-H2B chaperone, FACT complex subunit Pob3
J0A71_05g11230	QueGO	UniProt:GO0031507	0.642	TM-Score	3FSS_A	HISTONE CHAPERONE RTT106
J0A71_05g11230	QueGO	UniProt:GO0032259	0.36	TM-Score	P54105	METHYLOSOME SUBUNIT PICLN
J0A71_05g11230	FoldSeek	PomBase:GO0031507	0.5433	TM-score	pob3	histone H2A-H2B chaperone, FACT complex subunit Pob3
J0A71_05g11230	FoldSeek	PomBase:GO0031507	0.3822	TM-score	spt16	histone H2A-H2B chaperone, FACT complex subunit Spt16
J0A71_05g11230	GESAMT (MICAN)	RCSB	0.1997 (0.481)	Q-score (TM-score)	6UPK_H	FACT COMPLEX SUBUNIT SSRP1
J0A71_05g11230	GESAMT (MICAN)	RCSB	0.1901 (0.493)	Q-score (TM-score)	7NKY_O	FACT COMPLEX SUBUNIT POB3
J0A71_05g11230	GESAMT (MICAN)	RCSB	0.1087 (0.391)	Q-score (TM-score)	7NKY_Q	FACT COMPLEX SUBUNIT SPT16
J0A71_05g11230	GESAMT (MICAN)	RCSB	0.1038 (0.541)	Q-score (TM-score)	6UPK_G	FACT COMPLEX SUBUNIT SPT16
GPU96_07g13350	InterProScan	CDD	1.45382e-34	E-value	cd13231	PH2_SSRP1-like
GPU96_07g13350	InterProScan	PANTHER	2e-61	E-value	PTHR45849:SF1	FACT COMPLEX SUBUNIT SSRP1
GPU96_07g13350	InterProScan	PANTHER	2e-61	E-value	PTHR45849	FACT COMPLEX SUBUNIT SSRP1
GPU96_07g13350	InterProScan	Pfam	1e-17	E-value	PF08512	Histone chaperone Rttp106-like
GPU96_07g13350	DIAMOND	SwissProt	4.5e-31	E-value	sp|Q08943|SSRP1_MOUSE	FACT complex subunit SSRP1
GPU96_07g13350	DIAMOND	trEMBL	9.1e-235	E-value	tr|I6UPT8|I6UPT8_ENCHA	FACT complex subunit POB3
GPU96_07g13350	DIAMOND	UniProt:GO0031507	1.95e-37	E-value	O94529	FACT COMPLEX SUBUNIT POB3
GPU96_07g13350	DIAMOND	PomBase:GO0031507	9.82e-39	E-value	pob3	histone H2A-H2B chaperone, FACT complex subunit Pob3
GPU96_07g13350	QueGO	UniProt:GO0031507	0.641	TM-Score	3FSS_A	HISTONE CHAPERONE RTT106
GPU96_07g13350	QueGO	UniProt:GO0032259	0.352	TM-Score	P54105	METHYLOSOME SUBUNIT PICLN
GPU96_07g13350	FoldSeek	PomBase:GO0031507	0.3728	TM-score	spt16	histone H2A-H2B chaperone, FACT complex subunit Spt16
GPU96_07g13350	GESAMT (MICAN)	RCSB	0.2872 (0.675)	Q-score (TM-score)	6UPL_H	FACT COMPLEX SUBUNIT SSRP1
GPU96_07g13350	GESAMT (MICAN)	RCSB	0.1967 (0.503)	Q-score (TM-score)	6UPK_H	FACT COMPLEX SUBUNIT SSRP1
GPU96_07g13350	GESAMT (MICAN)	RCSB	0.1868 (0.505)	Q-score (TM-score)	7NKY_O	FACT COMPLEX SUBUNIT POB3
GPU96_07g13350	GESAMT (MICAN)	RCSB	0.1054 (0.388)	Q-score (TM-score)	7NKY_Q	FACT COMPLEX SUBUNIT SPT16
### Origin recognition complex subunit 1 (Orp1/ORC1)
GPK93_03g04310	InterProScan	CDD	2.37382e-08	E-value	cd00009	AAA
GPK93_03g04310	InterProScan	PANTHER	3e-54	E-value	PTHR10763	CELL DIVISION CONTROL PROTEIN 6-RELATED
GPK93_03g04310	InterProScan	Pfam	2.4e-12	E-value	PF13401	AAA domain
GPK93_03g04310	DIAMOND	SwissProt	3.47e-31	E-value	sp|Q80Z32|ORC1_RAT	Origin recognition complex subunit 1
GPK93_03g04310	DIAMOND	trEMBL	2.01e-251	E-value	tr|E0S6A1|E0S6A1_ENCIT	Origin recognition complex subunit 1
GPK93_03g04310	DIAMOND	UniProt:GO0031507	1.77e-20	E-value	P54784	ORIGIN RECOGNITION COMPLEX SUBUNIT 1
GPK93_03g04310	QueGO	UniProt:GO0031507	0.336	TM-Score	P54788	ORIGIN RECOGNITION COMPLEX SUBUNIT 1
GPK93_03g04310	QueGO	UniProt:GO0032200	0.51	TM-Score	3TE6_A	REGULATORY PROTEIN SIR3
GPK93_03g04310	QueGO	UniProt:GO0032200	0.494	TM-Score	6H7X_A	RUVB-LIKE 2
GPK93_03g04310	QueGO	UniProt:GO0032200	0.441	TM-Score	2C9O_A	RUVB-LIKE 1
GPK93_03g04310	GESAMT (MICAN)	RCSB	0.5429 (0.792)	Q-score (TM-score)	5UJ7_B	ORIGIN RECOGNITION COMPLEX SUBUNIT 1
GPK93_03g04310	GESAMT (MICAN)	RCSB	0.5280 (0.810)	Q-score (TM-score)	7JPR_A	ORIGIN RECOGNITION COMPLEX SUBUNIT 1
GPK93_03g04310	GESAMT (MICAN)	RCSB	0.5117 (0.805)	Q-score (TM-score)	7JPO_A	ORIGIN RECOGNITION COMPLEX SUBUNIT 1
GPK93_03g04310	GESAMT (MICAN)	RCSB	0.3310 (0.930)	Q-score (TM-score)	5UJ7_E	ORIGIN RECOGNITION COMPLEX SUBUNIT 5
J0A71_09g19890	InterProScan	CDD	---	E-value	---	---
J0A71_09g19890	InterProScan	PANTHER	---	E-value	---	---
J0A71_09g19890	InterProScan	Pfam	---	E-value	---	---
J0A71_09g19890	DIAMOND	SwissProt	---	E-value	---	---
J0A71_09g19890	DIAMOND	trEMBL	---	E-value	---	---
J0A71_09g19890	DIAMOND	UniProt:GO0031507	8.67e-18	E-value	P54784	ORIGIN RECOGNITION COMPLEX SUBUNIT 1
GPU96_03g05160	InterProScan	CDD	2.57137e-09	E-value	cd00009	AAA
GPU96_03g05160	InterProScan	PANTHER	6.4e-54	E-value	PTHR10763	CELL DIVISION CONTROL PROTEIN 6-RELATED
GPU96_03g05160	InterProScan	Pfam	4.5e-14	E-value	PF13401	AAA domain
GPU96_03g05160	DIAMOND	SwissProt	5.9e-29	E-value	sp|Q80Z32|ORC1_RAT	Origin recognition complex subunit 1
GPU96_03g05160	DIAMOND	trEMBL	1.5e-195	E-value	tr|I6UKQ5|I6UKQ5_ENCHA	Cdc6-like protein
GPU96_03g05160	DIAMOND	UniProt:GO0031507	1.03e-19	E-value	P54784	ORIGIN RECOGNITION COMPLEX SUBUNIT 1
### Histone-lysine N-methyltransferase (H3K9) Clr4/EZH2
GPK93_09g17040	InterProScan	CDD	---	E-value	---	---
GPK93_09g17040	InterProScan	PANTHER	3.9e-67	E-value	PTHR45747	HISTONE-LYSINE N-METHYLTRANSFERASE E(Z)
GPK93_09g17040	InterProScan	PANTHER	3.9e-67	E-value	PTHR45747:SF4	HISTONE-LYSINE N-METHYLTRANSFERASE E(Z)
GPK93_09g17040	InterProScan	Pfam	3.1e-19	E-value	PF00856	SET domain
GPK93_09g17040	DIAMOND	SwissProt	2.78e-39	E-value	sp|P42124|EZ_DROME	Histone-lysine N-methyltransferase E(z)
GPK93_09g17040	DIAMOND	trEMBL	0	E-value	tr|E0S962|E0S962_ENCIT	SET domain-containing protein
GPK93_09g17040	DIAMOND	UniProt:GO0031507	1.36e-42	E-value	P42124	HISTONE-LYSINE N-METHYLTRANSFERASE E(Z)
GPK93_09g17040	DIAMOND	UniProt:GO0031507	2.11e-24	E-value	Q294B9	HISTONE-LYSINE N-METHYLTRANSFERASE SU(VAR)3-9
GPK93_09g17040	DIAMOND	UniProt:GO0031507	7.91e-42	E-value	P70351	HISTONE-LYSINE N-METHYLTRANSFERASE EZH1
GPK93_09g17040	DIAMOND	UniProt:GO0031507	8.76e-39	E-value	Q15910	HISTONE-LYSINE N-METHYLTRANSFERASE EZH2
GPK93_09g17040	DIAMOND	UniProt:GO0032259	2e-17	E-value	Q6BM04	HISTONE-LYSINE N-METHYLTRANSFERASE, H3 LYSINE-36 SPECIFIC
GPK93_09g17040	DIAMOND	UniProt:GO0032259	2.08e-18	E-value	Q946J2	PROBABLE INACTIVE HISTONE-LYSINE N-METHYLTRANSFERASE SUVR1
GPK93_09g17040	DIAMOND	UniProt:GO0032259	2.74e-19	E-value	Q9M1X9	PUTATIVE HISTONE-LYSINE N-METHYLTRANSFERASE ASHH4
GPK93_09g17040	DIAMOND	UniProt:GO0032259	9.85e-21	E-value	O64827	HISTONE-LYSINE N-METHYLTRANSFERASE SUVR5
GPK93_09g17040	DIAMOND	PomBase:GO0034508	1.51e-20	E-value	clr4	histone lysine H3-K9 methyltransferase Clr4
GPK93_09g17040	DIAMOND	PomBase:GO0031507	5.13e-17	E-value	set1	histone lysine H3-K4 methyltransferase Set1
GPK93_09g17040	QueGO	UniProt:GO0031507	0.337	TM-Score	Q5VN06	HISTONE-LYSINE N-METHYLTRANSFERASE CLF
GPK93_09g17040	QueGO	UniProt:GO0032200	0.813	TM-Score	6CHG_C	HISTONE-LYSINE N-METHYLTRANSFERASE, H3 LYSINE-4 SPECIFIC
GPK93_09g17040	QueGO	UniProt:GO0032200	0.799	TM-Score	4MI0_A	HISTONE-LYSINE N-METHYLTRANSFERASE EZH2
GPK93_09g17040	QueGO	UniProt:GO0032200	0.426	TM-Score	P70351	HISTONE-LYSINE N-METHYLTRANSFERASE EZH1
GPK93_09g17040	QueGO	UniProt:GO0032200	0.362	TM-Score	5KKL_B	HISTONE H3.1
GPK93_09g17040	QueGO	UniProt:GO0032259	0.513	TM-Score	Q5I0M0	HISTONE-LYSINE N-METHYLTRANSFERASE SETMAR
GPK93_09g17040	QueGO	UniProt:GO0032259	0.483	TM-Score	1N6A_A	HISTONE-LYSINE N-METHYLTRANSFERASE SETD7
GPK93_09g17040	QueGO	UniProt:GO0032259	0.421	TM-Score	Q6DGD3	HISTONE-LYSINE N-METHYLTRANSFERASE SUV39H1-A
GPK93_09g17040	QueGO	UniProt:GO0032259	0.322	TM-Score	O74467	SET DOMAIN-CONTAINING PROTEIN 5
GPK93_09g17040	QueGO	UniProt:GO0034508	0.575	TM-Score	1MVH_A	HISTONE-LYSINE N-METHYLTRANSFERASE, H3 LYSINE-9 SPECIFIC
GPK93_09g17040	FoldSeek	PomBase:GO0034508	0.3362	TM-score	clr4	histone lysine H3-K9 methyltransferase Clr4
GPK93_09g17040	GESAMT (MICAN)	RCSB	0.3433 (0.541)	Q-score (TM-score)	6C24_K	HISTONE-LYSINE N-METHYLTRANSFERASE EZH2
GPK93_09g17040	GESAMT (MICAN)	RCSB	0.2891 (0.489)	Q-score (TM-score)	6C23_K	HISTONE-LYSINE N-METHYLTRANSFERASE EZH2
J0A71_03g07090	InterProScan	CDD	---	E-value	---	---
J0A71_03g07090	InterProScan	PANTHER	---	E-value	---	---
J0A71_03g07090	InterProScan	Pfam	---	E-value	---	---
J0A71_03g07090	DIAMOND	SwissProt	---	E-value	---	---
J0A71_03g07090	DIAMOND	trEMBL	---	E-value	---	---
J0A71_03g07090	DIAMOND	UniProt:GO0031507	1.07e-37	E-value	Q15910	HISTONE-LYSINE N-METHYLTRANSFERASE EZH2
J0A71_03g07090	DIAMOND	UniProt:GO0031507	1.11e-24	E-value	O54864	HISTONE-LYSINE N-METHYLTRANSFERASE SUV39H1
J0A71_03g07090	DIAMOND	UniProt:GO0031507	1.16e-40	E-value	P42124	HISTONE-LYSINE N-METHYLTRANSFERASE E(Z)
J0A71_03g07090	DIAMOND	UniProt:GO0031507	4.37e-20	E-value	Q294B9	HISTONE-LYSINE N-METHYLTRANSFERASE SU(VAR)3-9
J0A71_03g07090	DIAMOND	UniProt:GO0032259	1.08e-37	E-value	Q5RDS6	HISTONE-LYSINE N-METHYLTRANSFERASE EZH1
J0A71_03g07090	DIAMOND	UniProt:GO0032259	1.3e-21	E-value	Q6DGD3	HISTONE-LYSINE N-METHYLTRANSFERASE SUV39H1-A
J0A71_03g07090	DIAMOND	UniProt:GO0032259	3.05e-14	E-value	Q946J2	PROBABLE INACTIVE HISTONE-LYSINE N-METHYLTRANSFERASE SUVR1
J0A71_03g07090	DIAMOND	UniProt:GO0032259	5.08e-23	E-value	Q9H5I1	HISTONE-LYSINE N-METHYLTRANSFERASE SUV39H2
J0A71_03g07090	DIAMOND	PomBase:GO0034508	5.08e-21	E-value	clr4	histone lysine H3-K9 methyltransferase Clr4
J0A71_03g07090	DIAMOND	PomBase:GO0031507	2.58e-20	E-value	set1	histone lysine H3-K4 methyltransferase Set1
J0A71_03g07090	QueGO	UniProt:GO0031507	0.823	TM-Score	6CHG_C	HISTONE-LYSINE N-METHYLTRANSFERASE, H3 LYSINE-4 SPECIFIC
J0A71_03g07090	QueGO	UniProt:GO0031507	0.579	TM-Score	1MVH_A	HISTONE-LYSINE N-METHYLTRANSFERASE, H3 LYSINE-9 SPECIFIC
J0A71_03g07090	QueGO	UniProt:GO0031507	0.367	TM-Score	Q10MI4	HISTONE-LYSINE N-METHYLTRANSFERASE EZ1
J0A71_03g07090	QueGO	UniProt:GO0031507	0.325	TM-Score	4NJ5_A	HISTONE-LYSINE N-METHYLTRANSFERASE FAMILY MEMBER SUVH9
J0A71_03g07090	QueGO	UniProt:GO0032200	0.428	TM-Score	P70351	HISTONE-LYSINE N-METHYLTRANSFERASE EZH1
J0A71_03g07090	QueGO	UniProt:GO0032259	0.676	TM-Score	3DB5_A	PR DOMAIN ZINC FINGER PROTEIN 4
J0A71_03g07090	QueGO	UniProt:GO0032259	0.552	TM-Score	3RAY_A	PR DOMAIN-CONTAINING PROTEIN 11
J0A71_03g07090	QueGO	UniProt:GO0032259	0.392	TM-Score	Q5RBW0	SET DOMAIN-CONTAINING PROTEIN 9
J0A71_03g07090	QueGO	UniProt:GO0032259	0.328	TM-Score	O74467	SET DOMAIN-CONTAINING PROTEIN 5
J0A71_03g07090	FoldSeek	PomBase:GO0034508	0.3176	TM-score	clr4	histone lysine H3-K9 methyltransferase Clr4
J0A71_03g07090	FoldSeek	PomBase:GO0031507	0.2533	TM-score	set1	histone lysine H3-K4 methyltransferase Set1
J0A71_03g07090	GESAMT (MICAN)	RCSB	0.2404 (0.598)	Q-score (TM-score)	5HYN_Q	HISTONE-LYSINE N-METHYLTRANSFERASE EZH2
J0A71_03g07090	GESAMT (MICAN)	RCSB	0.2148 (0.525)	Q-score (TM-score)	5IJ7_A	ENHANCER OF ZESTE HOMOLOG 2 (EZH2),HISTONE-LYSINE N- METHYLTRANSFERASE EZH2
J0A71_03g07090	GESAMT (MICAN)	RCSB	0.2135 (0.517)	Q-score (TM-score)	5IJ8_B	ENHANCER OF ZESTE HOMOLOG 2 (EZH2),HISTONE-LYSINE N- METHYLTRANSFERASE EZH2
J0A71_03g07090	GESAMT (MICAN)	RCSB	0.1667 (0.637)	Q-score (TM-score)	5HYN_K	HISTONE-LYSINE N-METHYLTRANSFERASE EZH2
GPU96_01g01810	InterProScan	CDD	---	E-value	---	---
GPU96_01g01810	InterProScan	PANTHER	7e-63	E-value	PTHR45747:SF4	HISTONE-LYSINE N-METHYLTRANSFERASE E(Z)
GPU96_01g01810	InterProScan	PANTHER	7e-63	E-value	PTHR45747	HISTONE-LYSINE N-METHYLTRANSFERASE E(Z)
GPU96_01g01810	InterProScan	Pfam	6.9e-19	E-value	PF00856	SET domain
GPU96_01g01810	DIAMOND	SwissProt	8.3e-34	E-value	sp|P70351|EZH1_MOUSE	Histone-lysine N-methyltransferase EZH1
GPU96_01g01810	DIAMOND	trEMBL	1.8e-284	E-value	tr|I6UR25|I6UR25_ENCHA	Putative methyl transferase
GPU96_01g01810	DIAMOND	UniProt:GO0031507	2.13e-37	E-value	Q15910	HISTONE-LYSINE N-METHYLTRANSFERASE EZH2
GPU96_01g01810	DIAMOND	UniProt:GO0031507	4.54e-39	E-value	P42124	HISTONE-LYSINE N-METHYLTRANSFERASE E(Z)
GPU96_01g01810	DIAMOND	UniProt:GO0031507	4.88e-21	E-value	Q294B9	HISTONE-LYSINE N-METHYLTRANSFERASE SU(VAR)3-9
GPU96_01g01810	DIAMOND	UniProt:GO0031507	7.25e-24	E-value	O54864	HISTONE-LYSINE N-METHYLTRANSFERASE SUV39H1
GPU96_01g01810	DIAMOND	UniProt:GO0032259	1.39e-08	E-value	B9RU15	PROBABLE HISTONE-LYSINE N-METHYLTRANSFERASE ATXR5
GPU96_01g01810	DIAMOND	UniProt:GO0032259	3.48e-18	E-value	O64827	HISTONE-LYSINE N-METHYLTRANSFERASE SUVR5
GPU96_01g01810	DIAMOND	UniProt:GO0032259	3.59e-20	E-value	Q9M1X9	PUTATIVE HISTONE-LYSINE N-METHYLTRANSFERASE ASHH4
GPU96_01g01810	DIAMOND	UniProt:GO0032259	5.39e-15	E-value	Q071E0	N-LYSINE METHYLTRANSFERASE KMT5A-A
GPU96_01g01810	DIAMOND	PomBase:GO0034508	1.43e-17	E-value	clr4	histone lysine H3-K9 methyltransferase Clr4
GPU96_01g01810	DIAMOND	PomBase:GO0031507	6.9e-18	E-value	set1	histone lysine H3-K4 methyltransferase Set1
GPU96_01g01810	QueGO	UniProt:GO0031507	0.757	TM-Score	4MI0_A	HISTONE-LYSINE N-METHYLTRANSFERASE EZH2
GPU96_01g01810	QueGO	UniProt:GO0031507	0.576	TM-Score	1MVH_A	HISTONE-LYSINE N-METHYLTRANSFERASE, H3 LYSINE-9 SPECIFIC
GPU96_01g01810	QueGO	UniProt:GO0031507	0.428	TM-Score	P42124	HISTONE-LYSINE N-METHYLTRANSFERASE E(Z)
GPU96_01g01810	QueGO	UniProt:GO0031507	0.407	TM-Score	O43463	HISTONE-LYSINE N-METHYLTRANSFERASE SUV39H1
GPU96_01g01810	QueGO	UniProt:GO0032200	0.809	TM-Score	6CHG_C	HISTONE-LYSINE N-METHYLTRANSFERASE, H3 LYSINE-4 SPECIFIC
GPU96_01g01810	QueGO	UniProt:GO0032200	0.43	TM-Score	P70351	HISTONE-LYSINE N-METHYLTRANSFERASE EZH1
GPU96_01g01810	QueGO	UniProt:GO0032200	0.379	TM-Score	5KKL_B	HISTONE H3.1
GPU96_01g01810	QueGO	UniProt:GO0032259	0.69	TM-Score	3DB5_A	PR DOMAIN ZINC FINGER PROTEIN 4
GPU96_01g01810	QueGO	UniProt:GO0032259	0.495	TM-Score	Q9M1X9	PUTATIVE HISTONE-LYSINE N-METHYLTRANSFERASE ASHH4
GPU96_01g01810	QueGO	UniProt:GO0032259	0.392	TM-Score	Q5RBW0	SET DOMAIN-CONTAINING PROTEIN 9
GPU96_01g01810	QueGO	UniProt:GO0032259	0.319	TM-Score	O74467	SET DOMAIN-CONTAINING PROTEIN 5
GPU96_01g01810	FoldSeek	PomBase:GO0034508	0.3288	TM-score	clr4	histone lysine H3-K9 methyltransferase Clr4
GPU96_01g01810	FoldSeek	PomBase:GO0031507	0.2674	TM-score	set1	histone lysine H3-K4 methyltransferase Set1
GPU96_01g01810	GESAMT (MICAN)	RCSB	0.2974 (0.554)	Q-score (TM-score)	7KSR_A	HISTONE-LYSINE N-METHYLTRANSFERASE EZH1
GPU96_01g01810	GESAMT (MICAN)	RCSB	0.2925 (0.689)	Q-score (TM-score)	5HYN_Q	HISTONE-LYSINE N-METHYLTRANSFERASE EZH2
GPU96_01g01810	GESAMT (MICAN)	RCSB	0.2763 (0.635)	Q-score (TM-score)	5HYN_K	HISTONE-LYSINE N-METHYLTRANSFERASE EZH2
GPU96_01g01810	GESAMT (MICAN)	RCSB	0.2249 (0.552)	Q-score (TM-score)	5IJ8_B	ENHANCER OF ZESTE HOMOLOG 2 (EZH2),HISTONE-LYSINE N- METHYLTRANSFERASE EZH2
### Chromatin-remodeling ATPase INO80
GPK93_09g17220	InterProScan	CDD	5.73277e-59	E-value	cd18793	SF2_C_SNF
GPK93_09g17220	InterProScan	PANTHER	1.1e-273	E-value	PTHR45685	HELICASE SRCAP-RELATED
GPK93_09g17220	InterProScan	PANTHER	1.1e-273	E-value	PTHR45685:SF2	CHROMATIN-REMODELING ATPASE INO80
GPK93_09g17220	InterProScan	Pfam	2e-32	E-value	PF13892	DNA-binding domain
GPK93_09g17220	InterProScan	Pfam	2.2e-65	E-value	PF00176	SNF2 family N-terminal domain
GPK93_09g17220	DIAMOND	SwissProt	7.1e-193	E-value	sp|Q6BGY8|INO80_DEBHA	Chromatin-remodeling ATPase INO80
GPK93_09g17220	DIAMOND	trEMBL	0	E-value	tr|E0S985|E0S985_ENCIT	Chromatin-remodeling ATPase INO80
GPK93_09g17220	DIAMOND	UniProt:GO0031507	1.43e-115	E-value	O60264	SWI/SNF-RELATED MATRIX-ASSOCIATED ACTIN-DEPENDENT REGULATOR OF CHROMATIN SUBFAMILY A MEMBER 5
GPK93_09g17220	DIAMOND	UniProt:GO0031507	1.44e-108	E-value	Q60848	LYMPHOCYTE-SPECIFIC HELICASE
GPK93_09g17220	DIAMOND	UniProt:GO0031507	2.18e-104	E-value	Q08773	ISWI CHROMATIN-REMODELING COMPLEX ATPASE ISW2
GPK93_09g17220	DIAMOND	UniProt:GO0031507	4.34e-101	E-value	Q3TKT4	TRANSCRIPTION ACTIVATOR BRG1
GPK93_09g17220	DIAMOND	UniProt:GO0032200	1.55e-16	E-value	Q9NZC9	SWI/SNF-RELATED MATRIX-ASSOCIATED ACTIN-DEPENDENT REGULATOR OF CHROMATIN SUBFAMILY A-LIKE PROTEIN 1
GPK93_09g17220	DIAMOND	UniProt:GO0032259	2.71e-28	E-value	P46100	TRANSCRIPTIONAL REGULATOR ATRX
GPK93_09g17220	DIAMOND	UniProt:GO0034508	4.54e-34	E-value	Q9GQN5	TRANSCRIPTIONAL REGULATOR ATRX HOMOLOG
GPK93_09g17220	DIAMOND	PomBase:GO0034508	4.03e-49	E-value	hrp1	CHD family chromatin remodeller, CENP-A chaperone Hrp1
GPK93_09g17220	DIAMOND	PomBase:GO0034508	6.91e-126	E-value	ino80	SNF2 family ATP-dependent chromatin remodeller Ino80
GPK93_09g17220	DIAMOND	PomBase:GO0031507	1.6e-37	E-value	mit1	SHREC complex ATP-dependent chromatin remodeller Mit1
GPK93_09g17220	DIAMOND	PomBase:GO0031507	2.62e-54	E-value	fft1	SMARCAD1 family ATPase Fft1
GPK93_09g17220	DIAMOND	PomBase:GO0031507	3.69e-54	E-value	fft2	SMARCAD1 family ATPase Fft2
GPK93_09g17220	QueGO	UniProt:GO0031507	0.639	TM-Score	Q6FL17	ATP-DEPENDENT RNA HELICASE SUB2
GPK93_09g17220	QueGO	UniProt:GO0031507	0.352	TM-Score	Q9M297	SNF2 DOMAIN-CONTAINING PROTEIN CLASSY 1
GPK93_09g17220	QueGO	UniProt:GO0032200	0.538	TM-Score	6YHR_A	WERNER SYNDROME ATP-DEPENDENT HELICASE
GPK93_09g17220	QueGO	UniProt:GO0032200	0.468	TM-Score	5LST_A	ATP-DEPENDENT DNA HELICASE Q4
GPK93_09g17220	QueGO	UniProt:GO0032200	0.417	TM-Score	2GJK_A	REGULATOR OF NONSENSE TRANSCRIPTS 1
GPK93_09g17220	QueGO	UniProt:GO0032200	0.417	TM-Score	Q9NZC9	SWI/SNF-RELATED MATRIX-ASSOCIATED ACTIN-DEPENDENT REGULATOR OF CHROMATIN SUBFAMILY A-LIKE PROTEIN 1
GPK93_09g17220	QueGO	UniProt:GO0032259	0.422	TM-Score	5RLD_A	REPLICASE POLYPROTEIN 1AB
GPK93_09g17220	QueGO	UniProt:GO0034508	0.547	TM-Score	Q60848	LYMPHOCYTE-SPECIFIC HELICASE
GPK93_09g17220	QueGO	UniProt:GO0034508	0.542	TM-Score	Q9NRZ9	LYMPHOID-SPECIFIC HELICASE
GPK93_09g17220	QueGO	UniProt:GO0034508	0.33	TM-Score	Q9GQN5	TRANSCRIPTIONAL REGULATOR ATRX HOMOLOG
GPK93_09g17220	FoldSeek	PomBase:GO0034508	0.4698	TM-score	hrp1	CHD family chromatin remodeller, CENP-A chaperone Hrp1
GPK93_09g17220	FoldSeek	PomBase:GO0034508	0.3621	TM-score	dcr1	dicer
GPK93_09g17220	FoldSeek	PomBase:GO0031507	0.4938	TM-score	mit1	SHREC complex ATP-dependent chromatin remodeller Mit1
GPK93_09g17220	FoldSeek	PomBase:GO0031507	0.4774	TM-score	fft1	SMARCAD1 family ATPase Fft1
GPK93_09g17220	FoldSeek	PomBase:GO0031507	0.4663	TM-score	fft2	SMARCAD1 family ATPase Fft2
GPK93_09g17220	GESAMT (MICAN)	RCSB	0.2681 (0.497)	Q-score (TM-score)	6VZ4_K	NUCLEAR PROTEIN STH1/NPS1
GPK93_09g17220	GESAMT (MICAN)	RCSB	0.2430 (0.491)	Q-score (TM-score)	5JXR_A	CHROMATIN-REMODELING COMPLEX ATPASE-LIKE PROTEIN
J0A71_03g07280	InterProScan	CDD	---	E-value	---	---
J0A71_03g07280	InterProScan	PANTHER	---	E-value	---	---
J0A71_03g07280	InterProScan	Pfam	---	E-value	---	---
J0A71_03g07280	DIAMOND	SwissProt	---	E-value	---	---
J0A71_03g07280	DIAMOND	trEMBL	---	E-value	---	---
J0A71_03g07280	DIAMOND	UniProt:GO0031507	1.44e-100	E-value	Q3TKT4	TRANSCRIPTION ACTIVATOR BRG1
J0A71_03g07280	DIAMOND	UniProt:GO0031507	1.99e-101	E-value	Q9XFH4	ATP-DEPENDENT DNA HELICASE DDM1
J0A71_03g07280	DIAMOND	UniProt:GO0031507	2.06e-35	E-value	Q9LHE4	HELICASE-LIKE TRANSCRIPTION FACTOR CHR27
J0A71_03g07280	DIAMOND	UniProt:GO0031507	9.23e-117	E-value	O60264	SWI/SNF-RELATED MATRIX-ASSOCIATED ACTIN-DEPENDENT REGULATOR OF CHROMATIN SUBFAMILY A MEMBER 5
J0A71_03g07280	DIAMOND	UniProt:GO0032200	6.21e-18	E-value	Q9NZC9	SWI/SNF-RELATED MATRIX-ASSOCIATED ACTIN-DEPENDENT REGULATOR OF CHROMATIN SUBFAMILY A-LIKE PROTEIN 1
J0A71_03g07280	DIAMOND	UniProt:GO0032259	9.72e-29	E-value	P46100	TRANSCRIPTIONAL REGULATOR ATRX
J0A71_03g07280	DIAMOND	UniProt:GO0034508	3.2e-35	E-value	Q9GQN5	TRANSCRIPTIONAL REGULATOR ATRX HOMOLOG
J0A71_03g07280	DIAMOND	PomBase:GO0034508	4.84e-51	E-value	hrp1	CHD family chromatin remodeller, CENP-A chaperone Hrp1
J0A71_03g07280	DIAMOND	PomBase:GO0034508	9.2e-127	E-value	ino80	SNF2 family ATP-dependent chromatin remodeller Ino80
J0A71_03g07280	DIAMOND	PomBase:GO0031507	2.85e-56	E-value	fft2	SMARCAD1 family ATPase Fft2
J0A71_03g07280	DIAMOND	PomBase:GO0031507	4.13e-56	E-value	fft1	SMARCAD1 family ATPase Fft1
J0A71_03g07280	DIAMOND	PomBase:GO0031507	8.02e-39	E-value	mit1	SHREC complex ATP-dependent chromatin remodeller Mit1
GPU96_01g01980	InterProScan	CDD	3.46912e-59	E-value	cd18793	SF2_C_SNF
GPU96_01g01980	InterProScan	PANTHER	1.7e-271	E-value	PTHR45685	HELICASE SRCAP-RELATED
GPU96_01g01980	InterProScan	PANTHER	1.7e-271	E-value	PTHR45685:SF2	CHROMATIN-REMODELING ATPASE INO80
GPU96_01g01980	InterProScan	Pfam	1.7e-19	E-value	PF00271	Helicase conserved C-terminal domain
GPU96_01g01980	InterProScan	Pfam	4.3e-64	E-value	PF00176	SNF2 family N-terminal domain
GPU96_01g01980	InterProScan	Pfam	9.7e-32	E-value	PF13892	DNA-binding domain
GPU96_01g01980	DIAMOND	SwissProt	8.8e-162	E-value	sp|Q6BGY8|INO80_DEBHA	Chromatin-remodeling ATPase INO80
GPU96_01g01980	DIAMOND	trEMBL	0	E-value	tr|I6UR39|I6UR39_ENCHA	Chromatin-remodeling ATPase INO80
GPU96_01g01980	DIAMOND	UniProt:GO0031507	1.8e-99	E-value	Q9XFH4	ATP-DEPENDENT DNA HELICASE DDM1
GPU96_01g01980	DIAMOND	UniProt:GO0031507	2.01e-101	E-value	Q3TKT4	TRANSCRIPTION ACTIVATOR BRG1
GPU96_01g01980	DIAMOND	UniProt:GO0031507	5.83e-114	E-value	O60264	SWI/SNF-RELATED MATRIX-ASSOCIATED ACTIN-DEPENDENT REGULATOR OF CHROMATIN SUBFAMILY A MEMBER 5
GPU96_01g01980	DIAMOND	UniProt:GO0031507	7.8e-35	E-value	Q9LHE4	HELICASE-LIKE TRANSCRIPTION FACTOR CHR27
GPU96_01g01980	DIAMOND	UniProt:GO0032200	1.77e-17	E-value	Q9NZC9	SWI/SNF-RELATED MATRIX-ASSOCIATED ACTIN-DEPENDENT REGULATOR OF CHROMATIN SUBFAMILY A-LIKE PROTEIN 1
GPU96_01g01980	DIAMOND	UniProt:GO0032259	1.25e-108	E-value	Q9NRZ9	LYMPHOID-SPECIFIC HELICASE
GPU96_01g01980	DIAMOND	UniProt:GO0032259	3.1e-29	E-value	P46100	TRANSCRIPTIONAL REGULATOR ATRX
GPU96_01g01980	DIAMOND	UniProt:GO0034508	2.52e-36	E-value	Q9GQN5	TRANSCRIPTIONAL REGULATOR ATRX HOMOLOG
GPU96_01g01980	DIAMOND	PomBase:GO0034508	1.72e-49	E-value	hrp1	CHD family chromatin remodeller, CENP-A chaperone Hrp1
GPU96_01g01980	DIAMOND	PomBase:GO0034508	8.57e-125	E-value	ino80	SNF2 family ATP-dependent chromatin remodeller Ino80
GPU96_01g01980	DIAMOND	PomBase:GO0031507	1.87e-55	E-value	fft2	SMARCAD1 family ATPase Fft2
GPU96_01g01980	DIAMOND	PomBase:GO0031507	4.68e-38	E-value	mit1	SHREC complex ATP-dependent chromatin remodeller Mit1
GPU96_01g01980	DIAMOND	PomBase:GO0031507	4.94e-54	E-value	fft1	SMARCAD1 family ATPase Fft1
GPU96_01g01980	QueGO	UniProt:GO0031507	0.431	TM-Score	O60264	SWI/SNF-RELATED MATRIX-ASSOCIATED ACTIN-DEPENDENT REGULATOR OF CHROMATIN SUBFAMILY A MEMBER 5
GPU96_01g01980	QueGO	UniProt:GO0031507	0.379	TM-Score	Q9LK10	SNF2 DOMAIN-CONTAINING PROTEIN CLASSY 4
GPU96_01g01980	QueGO	UniProt:GO0031507	0.344	TM-Score	Q9GQN5	TRANSCRIPTIONAL REGULATOR ATRX HOMOLOG
GPU96_01g01980	QueGO	UniProt:GO0031507	0.3	TM-Score	Q3TKT4	TRANSCRIPTION ACTIVATOR BRG1
GPU96_01g01980	QueGO	UniProt:GO0032200	0.536	TM-Score	6YHR_A	WERNER SYNDROME ATP-DEPENDENT HELICASE
GPU96_01g01980	QueGO	UniProt:GO0032200	0.478	TM-Score	A8XP91	RAD51-LIKE PROTEIN 1
GPU96_01g01980	QueGO	UniProt:GO0032200	0.432	TM-Score	Q9NZC9	SWI/SNF-RELATED MATRIX-ASSOCIATED ACTIN-DEPENDENT REGULATOR OF CHROMATIN SUBFAMILY A-LIKE PROTEIN 1
GPU96_01g01980	QueGO	UniProt:GO0032200	0.312	TM-Score	B0W9F4	REGULATOR OF TELOMERE ELONGATION HELICASE 1 HOMOLOG
GPU96_01g01980	QueGO	UniProt:GO0032259	0.497	TM-Score	2JLR_A	GENOME POLYPROTEIN
GPU96_01g01980	QueGO	UniProt:GO0032259	0.433	TM-Score	Q3MSQ8	PROBABLE ATP-DEPENDENT RNA HELICASE DDX4
GPU96_01g01980	QueGO	UniProt:GO0032259	0.42	TM-Score	5RL7_A	REPLICASE POLYPROTEIN 1AB
GPU96_01g01980	FoldSeek	PomBase:GO0034508	0.4709	TM-score	hrp1	CHD family chromatin remodeller, CENP-A chaperone Hrp1
GPU96_01g01980	FoldSeek	PomBase:GO0034508	0.3597	TM-score	dcr1	dicer
GPU96_01g01980	FoldSeek	PomBase:GO0031507	0.4931	TM-score	fft1	SMARCAD1 family ATPase Fft1
GPU96_01g01980	FoldSeek	PomBase:GO0031507	0.4915	TM-score	mit1	SHREC complex ATP-dependent chromatin remodeller Mit1
GPU96_01g01980	FoldSeek	PomBase:GO0031507	0.3065	TM-score	mtl1	MTREC (exosome adaptor) complex RNA helicase subunit Mtl1
GPU96_01g01980	FoldSeek	PomBase:GO0032200	0.3301	TM-score	tlh1	RecQ type DNA helicase
GPU96_01g01980	FoldSeek	PomBase:GO0032200	0.2673	TM-score	dna2	DNA replication endonuclease-helicase Dna2
GPU96_01g01980	FoldSeek	PomBase:GO0032200	0.2111	TM-score	ccq1	shelterin complex HEAT repeat subunit Ccq1
GPU96_01g01980	GESAMT (MICAN)	RCSB	0.2442 (0.522)	Q-score (TM-score)	6GEN_M	HELICASE SWR1
GPU96_01g01980	GESAMT (MICAN)	RCSB	0.2321 (0.526)	Q-score (TM-score)	6RYU_V	CHROMODOMAIN-HELICASE-DNA-BINDING PROTEIN 4,CHD4, CHROMODOMAIN-HELICASE-DNA-BINDING PROTEIN 4
GPU96_01g01980	GESAMT (MICAN)	RCSB	0.2320 (0.560)	Q-score (TM-score)	6RYU_W	CHROMODOMAIN-HELICASE-DNA-BINDING PROTEIN 4,CHD4, CHROMODOMAIN-HELICASE-DNA-BINDING PROTEIN 4
GPU96_01g01980	GESAMT (MICAN)	RCSB	0.2319 (0.470)	Q-score (TM-score)	6RYR_W	CHROMODOMAIN-HELICASE-DNA-BINDING PROTEIN 4,CHROMODOMAIN- HELICASE-DNA-BINDING PROTEIN 4,CHROMODOMAIN-HELICASE-DNA-BINDING PROTEIN 4
### Cullin Cul4
GPK93_06g09780	InterProScan	CDD	---	E-value	---	---
GPK93_06g09780	InterProScan	PANTHER	---	E-value	---	---
GPK93_06g09780	InterProScan	Pfam	---	E-value	---	---
GPK93_06g09780	DIAMOND	SwissProt	---	E-value	---	---
GPK93_06g09780	DIAMOND	trEMBL	0	E-value	tr|E0S7K9|E0S7K9_ENCIT	Cdc53 cullin-like protein
GPK93_06g09780	QueGO	UniProt:GO0032200	0.386	TM-Score	O14122	CULLIN-4
GPK93_06g09780	FoldSeek	PomBase:GO0034508	0.3724	TM-score	cul4	cullin 4
GPK93_06g09780	GESAMT (MICAN)	RCSB	0.5736 (0.875)	Q-score (TM-score)	4A0C_C	CULLIN-4B
J0A71_07g15580	InterProScan	CDD	---	E-value	---	---
J0A71_07g15580	InterProScan	PANTHER	---	E-value	---	---
J0A71_07g15580	InterProScan	Pfam	---	E-value	---	---
J0A71_07g15580	DIAMOND	SwissProt	---	E-value	---	---
J0A71_07g15580	DIAMOND	trEMBL	---	E-value	---	---
J0A71_07g15580	QueGO	UniProt:GO0031507	0.718	TM-Score	3O2P_E	CELL DIVISION CONTROL PROTEIN 53
J0A71_07g15580	QueGO	UniProt:GO0031507	0.378	TM-Score	O14122	CULLIN-4
J0A71_07g15580	FoldSeek	PomBase:GO0034508	0.3522	TM-score	cul4	cullin 4
GPU96_06g11270	InterProScan	CDD	---	E-value	---	---
GPU96_06g11270	InterProScan	PANTHER	---	E-value	---	---
GPU96_06g11270	InterProScan	Pfam	---	E-value	---	---
GPU96_06g11270	DIAMOND	SwissProt	---	E-value	---	---
GPU96_06g11270	DIAMOND	trEMBL	0	E-value	tr|I7AEU8|I7AEU8_ENCRO	Cdc53 cullin-like protein
GPU96_06g11270	QueGO	UniProt:GO0031507	0.719	TM-Score	3O2P_E	CELL DIVISION CONTROL PROTEIN 53
GPU96_06g11270	QueGO	UniProt:GO0031507	0.388	TM-Score	O14122	CULLIN-4
GPU96_06g11270	FoldSeek	PomBase:GO0034508	0.3475	TM-score	cul4	cullin 4
GPU96_06g11270	GESAMT (MICAN)	RCSB	0.1006 (0.410)	Q-score (TM-score)	4A0C_C	CULLIN-4B
### Cullin Cul4
GPK93_07g11580	InterProScan	CDD	---	E-value	---	---
GPK93_07g11580	InterProScan	PANTHER	4.1e-37	E-value	PTHR11932	CULLIN
GPK93_07g11580	InterProScan	Pfam	1.6e-39	E-value	PF00888	Cullin family
GPK93_07g11580	DIAMOND	SwissProt	---	E-value	---	---
GPK93_07g11580	DIAMOND	trEMBL	0	E-value	tr|E0S809|E0S809_ENCIT	E3 ubiquitin ligase subunit cullin
GPK93_07g11580	DIAMOND	PomBase:GO0034508	4.87e-13	E-value	cul4	cullin 4
GPK93_07g11580	QueGO	UniProt:GO0032200	0.43	TM-Score	O14122	CULLIN-4
GPK93_07g11580	FoldSeek	PomBase:GO0034508	0.3903	TM-score	cul4	cullin 4
GPK93_07g11580	GESAMT (MICAN)	RCSB	0.2058 (0.596)	Q-score (TM-score)	1LDJ_A	CULLIN HOMOLOG 1
GPK93_07g11580	GESAMT (MICAN)	RCSB	0.1973 (0.571)	Q-score (TM-score)	5N4W_A	CULLIN-2
J0A71_05g11020	InterProScan	CDD	---	E-value	---	---
J0A71_05g11020	InterProScan	PANTHER	---	E-value	---	---
J0A71_05g11020	InterProScan	Pfam	---	E-value	---	---
J0A71_05g11020	DIAMOND	SwissProt	---	E-value	---	---
J0A71_05g11020	DIAMOND	trEMBL	---	E-value	---	---
J0A71_05g11020	DIAMOND	PomBase:GO0034508	3.97e-12	E-value	cul4	cullin 4
J0A71_05g11020	QueGO	UniProt:GO0031507	0.422	TM-Score	O14122	CULLIN-4
J0A71_05g11020	FoldSeek	PomBase:GO0034508	0.3918	TM-score	cul4	cullin 4
J0A71_05g11020	GESAMT (MICAN)	RCSB	0.1428 (0.570)	Q-score (TM-score)	6R7F_O	CULLIN-2
J0A71_05g11020	GESAMT (MICAN)	RCSB	0.1402 (0.531)	Q-score (TM-score)	6R7I_O	CULLIN-2
J0A71_05g11020	GESAMT (MICAN)	RCSB	0.1390 (0.548)	Q-score (TM-score)	6V9I_C	IMMUNOGLOBULIN G-BINDING PROTEIN G,CULLIN-5
J0A71_05g11020	GESAMT (MICAN)	RCSB	0.1375 (0.534)	Q-score (TM-score)	7B5M_C	CULLIN-1
GPU96_07g13140	InterProScan	CDD	---	E-value	---	---
GPU96_07g13140	InterProScan	PANTHER	1.6e-31	E-value	PTHR11932	CULLIN
GPU96_07g13140	InterProScan	Pfam	1.6e-23	E-value	PF00888	Cullin family
GPU96_07g13140	DIAMOND	SwissProt	---	E-value	---	---
GPU96_07g13140	DIAMOND	trEMBL	0	E-value	tr|I6TVI1|I6TVI1_ENCHA	E3 ubiquitin ligase subunit Cullin
GPU96_07g13140	DIAMOND	PomBase:GO0034508	1.77e-12	E-value	cul4	cullin 4
GPU96_07g13140	QueGO	UniProt:GO0031507	0.43	TM-Score	O14122	CULLIN-4
GPU96_07g13140	FoldSeek	PomBase:GO0034508	0.3789	TM-score	cul4	cullin 4
GPU96_07g13140	GESAMT (MICAN)	RCSB	0.1429 (0.571)	Q-score (TM-score)	7B5M_C	CULLIN-1
GPU96_07g13140	GESAMT (MICAN)	RCSB	0.1418 (0.528)	Q-score (TM-score)	1LDJ_A	CULLIN HOMOLOG 1
GPU96_07g13140	GESAMT (MICAN)	RCSB	0.1402 (0.558)	Q-score (TM-score)	7B5S_C	CULLIN-1
GPU96_07g13140	GESAMT (MICAN)	RCSB	0.1395 (0.530)	Q-score (TM-score)	6R7F_O	CULLIN-2
### Cullin Cul4
GPK93_09g17130	InterProScan	CDD	---	E-value	---	---
GPK93_09g17130	InterProScan	PANTHER	---	E-value	---	---
GPK93_09g17130	InterProScan	Pfam	---	E-value	---	---
GPK93_09g17130	DIAMOND	SwissProt	---	E-value	---	---
GPK93_09g17130	DIAMOND	trEMBL	2.27e-267	E-value	tr|I6UNT7|I6UNT7_ENCHA	Cullin domain-containing protein
GPK93_09g17130	QueGO	UniProt:GO0032200	0.517	TM-Score	O14122	CULLIN-4
GPK93_09g17130	FoldSeek	PomBase:GO0034508	0.4548	TM-score	cul4	cullin 4
GPK93_09g17130	GESAMT (MICAN)	RCSB	0.2871 (0.720)	Q-score (TM-score)	4A0C_C	CULLIN-4B
GPK93_09g17130	GESAMT (MICAN)	RCSB	0.2192 (0.668)	Q-score (TM-score)	6V9I_C	IMMUNOGLOBULIN G-BINDING PROTEIN G,CULLIN-5
GPK93_09g17130	GESAMT (MICAN)	RCSB	0.1709 (0.582)	Q-score (TM-score)	1LDJ_A	CULLIN HOMOLOG 1
J0A71_03g07180	InterProScan	CDD	---	E-value	---	---
J0A71_03g07180	InterProScan	PANTHER	---	E-value	---	---
J0A71_03g07180	InterProScan	Pfam	---	E-value	---	---
J0A71_03g07180	DIAMOND	SwissProt	---	E-value	---	---
J0A71_03g07180	DIAMOND	trEMBL	---	E-value	---	---
J0A71_03g07180	QueGO	UniProt:GO0031507	0.737	TM-Score	3O2P_E	CELL DIVISION CONTROL PROTEIN 53
J0A71_03g07180	QueGO	UniProt:GO0031507	0.518	TM-Score	O14122	CULLIN-4
J0A71_03g07180	FoldSeek	PomBase:GO0034508	0.4737	TM-score	cul4	cullin 4
J0A71_03g07180	GESAMT (MICAN)	RCSB	0.1719 (0.622)	Q-score (TM-score)	4A0L_E	CULLIN-4B
J0A71_03g07180	GESAMT (MICAN)	RCSB	0.1632 (0.552)	Q-score (TM-score)	1U6G_A	CULLIN HOMOLOG 1
J0A71_03g07180	GESAMT (MICAN)	RCSB	0.1579 (0.549)	Q-score (TM-score)	1LDJ_A	CULLIN HOMOLOG 1
J0A71_03g07180	GESAMT (MICAN)	RCSB	0.1365 (0.561)	Q-score (TM-score)	6R7H_O	CULLIN-2
GPU96_01g01890	InterProScan	CDD	---	E-value	---	---
GPU96_01g01890	InterProScan	PANTHER	---	E-value	---	---
GPU96_01g01890	InterProScan	Pfam	8e-10	E-value	PF00888	Cullin family
GPU96_01g01890	DIAMOND	SwissProt	---	E-value	---	---
GPU96_01g01890	DIAMOND	trEMBL	0	E-value	tr|I6UNT7|I6UNT7_ENCHA	Cullin domain-containing protein
GPU96_01g01890	QueGO	UniProt:GO0031507	0.696	TM-Score	3O2P_E	CELL DIVISION CONTROL PROTEIN 53
GPU96_01g01890	QueGO	UniProt:GO0031507	0.532	TM-Score	O14122	CULLIN-4
GPU96_01g01890	FoldSeek	PomBase:GO0034508	0.4554	TM-score	cul4	cullin 4
GPU96_01g01890	GESAMT (MICAN)	RCSB	0.1795 (0.521)	Q-score (TM-score)	7B5S_C	CULLIN-1
GPU96_01g01890	GESAMT (MICAN)	RCSB	0.1586 (0.686)	Q-score (TM-score)	6R7H_O	CULLIN-2
GPU96_01g01890	GESAMT (MICAN)	RCSB	0.1558 (0.653)	Q-score (TM-score)	4A0C_C	CULLIN-4B
GPU96_01g01890	GESAMT (MICAN)	RCSB	0.1519 (0.597)	Q-score (TM-score)	6TTU_C	CULLIN-1
### WD-40 beta-propeller proteins Rik1/DDB1
GPK93_05g08270	InterProScan	CDD	---	E-value	---	---
GPK93_05g08270	InterProScan	PANTHER	---	E-value	---	---
GPK93_05g08270	InterProScan	Pfam	5.3e-08	E-value	PF03178	CPSF A subunit region
GPK93_05g08270	DIAMOND	SwissProt	---	E-value	---	---
GPK93_05g08270	DIAMOND	trEMBL	0	E-value	tr|E0S6Y0|E0S6Y0_ENCIT	CPSF_A domain-containing protein
GPK93_05g08270	QueGO	UniProt:GO0032200	0.595	TM-Score	4O9D_A	RIK1-ASSOCIATED FACTOR 1
GPK93_05g08270	QueGO	UniProt:GO0032259	0.463	TM-Score	6JPL_A	REGULATOR OF TY1 TRANSPOSITION PROTEIN 10
GPK93_05g08270	QueGO	UniProt:GO0032259	0.409	TM-Score	A7Z052	WD REPEAT-CONTAINING PROTEIN 6
GPK93_05g08270	FoldSeek	PomBase:GO0032259	0.4165	TM-score	trm734	tRNA (guanosine 34-2'-O)-methyltransferase regulator Trm734
GPK93_05g08270	FoldSeek	PomBase:GO0034508	0.4796	TM-score	mis16	kinetochore protein Mis16
GPK93_05g08270	FoldSeek	PomBase:GO0031507	0.6805	TM-score	rik1	CLRC ubiquitin ligase complex WD repeat protein Rik1
GPK93_05g08270	FoldSeek	PomBase:GO0031507	0.5852	TM-score	swd22	mRNA cleavage and polyadenylation specificity factor complex, WD repeat protein Swd22
GPK93_05g08270	GESAMT (MICAN)	RCSB	0.6784 (0.936)	Q-score (TM-score)	4A08_A	DNA DAMAGE-BINDING PROTEIN 1
GPK93_05g08270	GESAMT (MICAN)	RCSB	0.3049 (0.771)	Q-score (TM-score)	4A11_A	DNA DAMAGE-BINDING PROTEIN 1
GPK93_05g08270	GESAMT (MICAN)	RCSB	0.3030 (0.607)	Q-score (TM-score)	4A0A_A	DNA DAMAGE-BINDING PROTEIN 1
GPK93_05g08270	GESAMT (MICAN)	RCSB	0.2909 (0.604)	Q-score (TM-score)	7LPS_G	DNA DAMAGE-BINDING PROTEIN 1
J0A71_08g17990	InterProScan	CDD	---	E-value	---	---
J0A71_08g17990	InterProScan	PANTHER	---	E-value	---	---
J0A71_08g17990	InterProScan	Pfam	---	E-value	---	---
J0A71_08g17990	DIAMOND	SwissProt	---	E-value	---	---
J0A71_08g17990	DIAMOND	trEMBL	---	E-value	---	---
J0A71_08g17990	QueGO	UniProt:GO0031507	0.618	TM-Score	O43017	SET1 COMPLEX COMPONENT SWD3
J0A71_08g17990	QueGO	UniProt:GO0031507	0.577	TM-Score	O42858	SET1 COMPLEX COMPONENT SWD1
J0A71_08g17990	QueGO	UniProt:GO0031507	0.521	TM-Score	Q6ZJW8	POLYCOMB GROUP PROTEIN FIE1
J0A71_08g17990	QueGO	UniProt:GO0031507	0.482	TM-Score	O22607	WD-40 REPEAT-CONTAINING PROTEIN MSI4
J0A71_08g17990	QueGO	UniProt:GO0032200	0.463	TM-Score	Q3SWZ7	TELOMERASE CAJAL BODY PROTEIN 1
J0A71_08g17990	QueGO	UniProt:GO0032259	0.779	TM-Score	3OW8_A	WD REPEAT-CONTAINING PROTEIN 61
J0A71_08g17990	QueGO	UniProt:GO0032259	0.718	TM-Score	Q9SZQ5	WD REPEAT-CONTAINING PROTEIN VIP3
J0A71_08g17990	QueGO	UniProt:GO0032259	0.621	TM-Score	Q17963	WD REPEAT-CONTAINING PROTEIN WDR-5.1
J0A71_08g17990	QueGO	UniProt:GO0032259	0.503	TM-Score	Q9SU78	WD-40 REPEAT-CONTAINING PROTEIN MSI5
J0A71_08g17990	QueGO	UniProt:GO0034508	0.606	TM-Score	5WJC_A	HISTONE ACETYLTRANSFERASE TYPE B SUBUNIT 2
J0A71_08g17990	FoldSeek	PomBase:GO0034508	0.3325	TM-score	raf1	CLRC ubiquitin ligase complex WD repeat subunit Raf1/Dos1
J0A71_08g17990	FoldSeek	PomBase:GO0034508	0.2431	TM-score	nup132	nucleoporin, WD repeat Nup132
J0A71_08g17990	FoldSeek	PomBase:GO0031507	0.7221	TM-score	rik1	CLRC ubiquitin ligase complex WD repeat protein Rik1
J0A71_08g17990	FoldSeek	PomBase:GO0031507	0.5978	TM-score	swd22	mRNA cleavage and polyadenylation specificity factor complex, WD repeat protein Swd22
J0A71_08g17990	GESAMT (MICAN)	RCSB	0.2907 (0.819)	Q-score (TM-score)	7LPS_G	DNA DAMAGE-BINDING PROTEIN 1
J0A71_08g17990	GESAMT (MICAN)	RCSB	0.2905 (0.820)	Q-score (TM-score)	4A0A_A	DNA DAMAGE-BINDING PROTEIN 1
J0A71_08g17990	GESAMT (MICAN)	RCSB	0.2895 (0.820)	Q-score (TM-score)	7LPS_A	DNA DAMAGE-BINDING PROTEIN 1
J0A71_08g17990	GESAMT (MICAN)	RCSB	0.2889 (0.784)	Q-score (TM-score)	7LPS_D	DNA DAMAGE-BINDING PROTEIN 1
GPU96_05g09550	InterProScan	CDD	---	E-value	---	---
GPU96_05g09550	InterProScan	PANTHER	---	E-value	---	---
GPU96_05g09550	InterProScan	Pfam	6.2e-14	E-value	PF03178	CPSF A subunit region
GPU96_05g09550	DIAMOND	SwissProt	---	E-value	---	---
GPU96_05g09550	DIAMOND	trEMBL	0	E-value	tr|I6TJ98|I6TJ98_ENCHA	CPSF_A domain-containing protein
GPU96_05g09550	QueGO	UniProt:GO0031507	0.621	TM-Score	O43017	SET1 COMPLEX COMPONENT SWD3
GPU96_05g09550	QueGO	UniProt:GO0031507	0.588	TM-Score	O42858	SET1 COMPLEX COMPONENT SWD1
GPU96_05g09550	QueGO	UniProt:GO0031507	0.521	TM-Score	Q6ZJW8	POLYCOMB GROUP PROTEIN FIE1
GPU96_05g09550	QueGO	UniProt:GO0031507	0.48	TM-Score	O22607	WD-40 REPEAT-CONTAINING PROTEIN MSI4
GPU96_05g09550	QueGO	UniProt:GO0032200	0.46	TM-Score	Q3SWZ7	TELOMERASE CAJAL BODY PROTEIN 1
GPU96_05g09550	QueGO	UniProt:GO0032200	0.346	TM-Score	3JRO_A	NUCLEOPORIN NUP145
GPU96_05g09550	QueGO	UniProt:GO0032259	0.787	TM-Score	3OW8_A	WD REPEAT-CONTAINING PROTEIN 61
GPU96_05g09550	QueGO	UniProt:GO0032259	0.76	TM-Score	Q5ZMV7	WD REPEAT-CONTAINING PROTEIN 82
GPU96_05g09550	QueGO	UniProt:GO0032259	0.716	TM-Score	Q4V8C4	WD REPEAT-CONTAINING PROTEIN 5B
GPU96_05g09550	QueGO	UniProt:GO0032259	0.635	TM-Score	Q17963	WD REPEAT-CONTAINING PROTEIN WDR-5.1
GPU96_05g09550	QueGO	UniProt:GO0034508	0.607	TM-Score	5WJC_A	HISTONE ACETYLTRANSFERASE TYPE B SUBUNIT 2
GPU96_05g09550	FoldSeek	PomBase:GO0034508	0.4773	TM-score	mis16	kinetochore protein Mis16
GPU96_05g09550	FoldSeek	PomBase:GO0034508	0.2458	TM-score	nup132	nucleoporin, WD repeat Nup132
GPU96_05g09550	FoldSeek	PomBase:GO0031507	0.7154	TM-score	rik1	CLRC ubiquitin ligase complex WD repeat protein Rik1
GPU96_05g09550	FoldSeek	PomBase:GO0031507	0.5816	TM-score	swd22	mRNA cleavage and polyadenylation specificity factor complex, WD repeat protein Swd22
GPU96_05g09550	FoldSeek	PomBase:GO0031507	0.5248	TM-score	swd3	Set1C complex WD repeat protein Swd3
GPU96_05g09550	GESAMT (MICAN)	RCSB	0.3011 (0.815)	Q-score (TM-score)	4TZ4_A	DNA DAMAGE-BINDING PROTEIN 1
GPU96_05g09550	GESAMT (MICAN)	RCSB	0.3000 (0.822)	Q-score (TM-score)	5FQD_A	DNA DAMAGE-BINDING PROTEIN 1
GPU96_05g09550	GESAMT (MICAN)	RCSB	0.3000 (0.814)	Q-score (TM-score)	7LPS_J	DNA DAMAGE-BINDING PROTEIN 1
GPU96_05g09550	GESAMT (MICAN)	RCSB	0.2999 (0.606)	Q-score (TM-score)	7LPS_D	DNA DAMAGE-BINDING PROTEIN 1
### Cleavage and polyadenylation specificity factor 1
GPK93_11g20100	InterProScan	CDD	---	E-value	---	---
GPK93_11g20100	InterProScan	PANTHER	5.9e-60	E-value	PTHR10644:SF2	CLEAVAGE AND POLYADENYLATION SPECIFICITY FACTOR SUBUNIT 1
GPK93_11g20100	InterProScan	PANTHER	5.9e-60	E-value	PTHR10644	DNA REPAIR/RNA PROCESSING CPSF FAMILY
GPK93_11g20100	InterProScan	Pfam	2.5e-55	E-value	PF03178	CPSF A subunit region
GPK93_11g20100	DIAMOND	SwissProt	---	E-value	---	---
GPK93_11g20100	DIAMOND	trEMBL	0	E-value	tr|I7AQ74|I7AQ74_ENCRO	Pre-mRNA cleavage and polyadenylation
GPK93_11g20100	QueGO	UniProt:GO0032200	0.697	TM-Score	4PSW_B	HISTONE ACETYLTRANSFERASE TYPE B SUBUNIT 2
GPK93_11g20100	QueGO	UniProt:GO0032200	0.646	TM-Score	6X04_A	NUCLEOPORIN NUP133
GPK93_11g20100	QueGO	UniProt:GO0032200	0.596	TM-Score	4O9D_A	RIK1-ASSOCIATED FACTOR 1
GPK93_11g20100	QueGO	UniProt:GO0032200	0.365	TM-Score	3JRO_A	NUCLEOPORIN NUP145
GPK93_11g20100	QueGO	UniProt:GO0032259	0.427	TM-Score	A7Z052	WD REPEAT-CONTAINING PROTEIN 6
GPK93_11g20100	QueGO	UniProt:GO0034508	0.678	TM-Score	5WJC_A	HISTONE ACETYLTRANSFERASE TYPE B SUBUNIT 2
GPK93_11g20100	FoldSeek	PomBase:GO0032259	0.5072	TM-score	trm82	tRNA (guanine-N7-)-methyltransferase WD repeat subunit Trm82
GPK93_11g20100	FoldSeek	PomBase:GO0032259	0.4334	TM-score	trm734	tRNA (guanosine 34-2'-O)-methyltransferase regulator Trm734
GPK93_11g20100	FoldSeek	PomBase:GO0031507	0.5872	TM-score	swd22	mRNA cleavage and polyadenylation specificity factor complex, WD repeat protein Swd22
GPK93_11g20100	GESAMT (MICAN)	RCSB	0.7297 (0.900)	Q-score (TM-score)	6FUW_A	CLEAVAGE AND POLYADENYLATION SPECIFICITY FACTOR SUBUNIT 1
GPK93_11g20100	GESAMT (MICAN)	RCSB	0.4813 (0.834)	Q-score (TM-score)	6DNH_A	CLEAVAGE AND POLYADENYLATION SPECIFICITY FACTOR SUBUNIT 1
J0A71_01g00800	InterProScan	CDD	---	E-value	---	---
J0A71_01g00800	InterProScan	PANTHER	---	E-value	---	---
J0A71_01g00800	InterProScan	Pfam	---	E-value	---	---
J0A71_01g00800	DIAMOND	SwissProt	---	E-value	---	---
J0A71_01g00800	DIAMOND	trEMBL	---	E-value	---	---
J0A71_01g00800	QueGO	UniProt:GO0031507	0.642	TM-Score	O60137	SET1 COMPLEX COMPONENT SWD2
J0A71_01g00800	QueGO	UniProt:GO0031507	0.641	TM-Score	O43017	SET1 COMPLEX COMPONENT SWD3
J0A71_01g00800	QueGO	UniProt:GO0031507	0.631	TM-Score	Q10426	CHROMATIN MODIFICATION-RELATED PROTEIN RIK1
J0A71_01g00800	QueGO	UniProt:GO0031507	0.608	TM-Score	O42858	SET1 COMPLEX COMPONENT SWD1
J0A71_01g00800	QueGO	UniProt:GO0032200	0.589	TM-Score	P39706	COMPASS COMPONENT SWD1
J0A71_01g00800	QueGO	UniProt:GO0032200	0.461	TM-Score	Q3SWZ7	TELOMERASE CAJAL BODY PROTEIN 1
J0A71_01g00800	QueGO	UniProt:GO0032259	0.787	TM-Score	2CNX_A	WD REPEAT-CONTAINING PROTEIN 5
J0A71_01g00800	QueGO	UniProt:GO0032259	0.655	TM-Score	Q17963	WD REPEAT-CONTAINING PROTEIN WDR-5.1
J0A71_01g00800	QueGO	UniProt:GO0032259	0.534	TM-Score	Q9SU78	WD-40 REPEAT-CONTAINING PROTEIN MSI5
J0A71_01g00800	QueGO	UniProt:GO0032259	0.518	TM-Score	O22607	WD-40 REPEAT-CONTAINING PROTEIN MSI4
J0A71_01g00800	QueGO	UniProt:GO0034508	0.685	TM-Score	5WJC_A	HISTONE ACETYLTRANSFERASE TYPE B SUBUNIT 2
J0A71_01g00800	FoldSeek	PomBase:GO0034508	0.3379	TM-score	raf1	CLRC ubiquitin ligase complex WD repeat subunit Raf1/Dos1
J0A71_01g00800	FoldSeek	PomBase:GO0031507	0.5951	TM-score	swd22	mRNA cleavage and polyadenylation specificity factor complex, WD repeat protein Swd22
J0A71_01g00800	FoldSeek	PomBase:GO0031507	0.5697	TM-score	rik1	CLRC ubiquitin ligase complex WD repeat protein Rik1
J0A71_01g00800	FoldSeek	PomBase:GO0031507	0.5402	TM-score	swd3	Set1C complex WD repeat protein Swd3
J0A71_01g00800	GESAMT (MICAN)	RCSB	0.4739 (0.850)	Q-score (TM-score)	6DNH_A	CLEAVAGE AND POLYADENYLATION SPECIFICITY FACTOR SUBUNIT 1
J0A71_01g00800	GESAMT (MICAN)	RCSB	0.4731 (0.850)	Q-score (TM-score)	6BLY_A	CLEAVAGE AND POLYADENYLATION SPECIFICITY FACTOR SUBUNIT 1
J0A71_01g00800	GESAMT (MICAN)	RCSB	0.4721 (0.847)	Q-score (TM-score)	6BM0_A	CLEAVAGE AND POLYADENYLATION SPECIFICITY FACTOR SUBUNIT 1
J0A71_01g00800	GESAMT (MICAN)	RCSB	0.4697 (0.854)	Q-score (TM-score)	6URO_A	CLEAVAGE AND POLYADENYLATION SPECIFICITY FACTOR SUBUNIT 1
GPU96_11g21250	InterProScan	CDD	---	E-value	---	---
GPU96_11g21250	InterProScan	PANTHER	6.2e-62	E-value	PTHR10644	DNA REPAIR/RNA PROCESSING CPSF FAMILY
GPU96_11g21250	InterProScan	PANTHER	6.2e-62	E-value	PTHR10644:SF2	CLEAVAGE AND POLYADENYLATION SPECIFICITY FACTOR SUBUNIT 1
GPU96_11g21250	InterProScan	Pfam	2.7e-56	E-value	PF03178	CPSF A subunit region
GPU96_11g21250	DIAMOND	SwissProt	1.2e-25	E-value	sp|Q4WCL1|CFT1_ASPFU	Protein cft1
GPU96_11g21250	DIAMOND	trEMBL	0	E-value	tr|I6TM24|I6TM24_ENCHA	Pre-mRNA cleavage and polyadenylation specificity factor
GPU96_11g21250	QueGO	UniProt:GO0031507	0.64	TM-Score	O60137	SET1 COMPLEX COMPONENT SWD2
GPU96_11g21250	QueGO	UniProt:GO0031507	0.64	TM-Score	O43017	SET1 COMPLEX COMPONENT SWD3
GPU96_11g21250	QueGO	UniProt:GO0031507	0.607	TM-Score	O42858	SET1 COMPLEX COMPONENT SWD1
GPU96_11g21250	QueGO	UniProt:GO0031507	0.589	TM-Score	P39706	COMPASS COMPONENT SWD1
GPU96_11g21250	QueGO	UniProt:GO0032200	0.646	TM-Score	6X04_A	NUCLEOPORIN NUP133
GPU96_11g21250	QueGO	UniProt:GO0032200	0.463	TM-Score	Q3SWZ7	TELOMERASE CAJAL BODY PROTEIN 1
GPU96_11g21250	QueGO	UniProt:GO0032259	0.795	TM-Score	3OW8_A	WD REPEAT-CONTAINING PROTEIN 61
GPU96_11g21250	QueGO	UniProt:GO0032259	0.653	TM-Score	Q17963	WD REPEAT-CONTAINING PROTEIN WDR-5.1
GPU96_11g21250	QueGO	UniProt:GO0032259	0.48	TM-Score	6JP6_A	REGULATOR OF TY1 TRANSPOSITION PROTEIN 10
GPU96_11g21250	QueGO	UniProt:GO0032259	0.437	TM-Score	A7Z052	WD REPEAT-CONTAINING PROTEIN 6
GPU96_11g21250	QueGO	UniProt:GO0034508	0.68	TM-Score	5WJC_A	HISTONE ACETYLTRANSFERASE TYPE B SUBUNIT 2
GPU96_11g21250	FoldSeek	PomBase:GO0034508	0.3421	TM-score	raf1	CLRC ubiquitin ligase complex WD repeat subunit Raf1/Dos1
GPU96_11g21250	FoldSeek	PomBase:GO0031507	0.5967	TM-score	swd22	mRNA cleavage and polyadenylation specificity factor complex, WD repeat protein Swd22
GPU96_11g21250	FoldSeek	PomBase:GO0031507	0.5657	TM-score	rik1	CLRC ubiquitin ligase complex WD repeat protein Rik1
GPU96_11g21250	GESAMT (MICAN)	RCSB	0.4782 (0.852)	Q-score (TM-score)	6BLY_A	CLEAVAGE AND POLYADENYLATION SPECIFICITY FACTOR SUBUNIT 1
GPU96_11g21250	GESAMT (MICAN)	RCSB	0.4779 (0.852)	Q-score (TM-score)	6DNH_A	CLEAVAGE AND POLYADENYLATION SPECIFICITY FACTOR SUBUNIT 1
GPU96_11g21250	GESAMT (MICAN)	RCSB	0.4767 (0.850)	Q-score (TM-score)	6BM0_A	CLEAVAGE AND POLYADENYLATION SPECIFICITY FACTOR SUBUNIT 1
GPU96_11g21250	GESAMT (MICAN)	RCSB	0.4739 (0.856)	Q-score (TM-score)	6URG_A	CLEAVAGE AND POLYADENYLATION SPECIFICITY FACTOR SUBUNIT 1
### Splicing factor 3b subunit 3
GPK93_07g12500	InterProScan	CDD	---	E-value	---	---
GPK93_07g12500	InterProScan	PANTHER	5.1e-16	E-value	PTHR10644:SF1	SPLICING FACTOR 3B SUBUNIT 3
GPK93_07g12500	InterProScan	PANTHER	5.1e-16	E-value	PTHR10644	DNA REPAIR/RNA PROCESSING CPSF FAMILY
GPK93_07g12500	InterProScan	Pfam	---	E-value	---	---
GPK93_07g12500	DIAMOND	SwissProt	---	E-value	---	---
GPK93_07g12500	DIAMOND	trEMBL	---	E-value	---	---
GPK93_07g12500	QueGO	UniProt:GO0032200	0.326	TM-Score	3F7F_A	NUCLEOPORIN NUP120
GPK93_07g12500	QueGO	UniProt:GO0032259	0.4	TM-Score	A7Z052	WD REPEAT-CONTAINING PROTEIN 6
GPK93_07g12500	FoldSeek	PomBase:GO0032259	0.4184	TM-score	trm734	tRNA (guanosine 34-2'-O)-methyltransferase regulator Trm734
GPK93_07g12500	FoldSeek	PomBase:GO0031507	0.5648	TM-score	swd22	mRNA cleavage and polyadenylation specificity factor complex, WD repeat protein Swd22
GPK93_07g12500	FoldSeek	PomBase:GO0031507	0.5368	TM-score	rik1	CLRC ubiquitin ligase complex WD repeat protein Rik1
GPK93_07g12500	GESAMT (MICAN)	RCSB	0.3788 (0.648)	Q-score (TM-score)	6Q0V_A	DNA DAMAGE-BINDING PROTEIN 1
GPK93_07g12500	GESAMT (MICAN)	RCSB	0.3165 (0.824)	Q-score (TM-score)	7ABH_E	SPLICING FACTOR 3B SUBUNIT 3
J0A71_05g11930	InterProScan	CDD	---	E-value	---	---
J0A71_05g11930	InterProScan	PANTHER	---	E-value	---	---
J0A71_05g11930	InterProScan	Pfam	---	E-value	---	---
J0A71_05g11930	DIAMOND	SwissProt	---	E-value	---	---
J0A71_05g11930	DIAMOND	trEMBL	---	E-value	---	---
J0A71_05g11930	QueGO	UniProt:GO0031507	0.557	TM-Score	O42858	SET1 COMPLEX COMPONENT SWD1
J0A71_05g11930	QueGO	UniProt:GO0031507	0.542	TM-Score	O22467	HISTONE-BINDING PROTEIN MSI1
J0A71_05g11930	QueGO	UniProt:GO0031507	0.494	TM-Score	Q6ZJW8	POLYCOMB GROUP PROTEIN FIE1
J0A71_05g11930	QueGO	UniProt:GO0031507	0.471	TM-Score	O22607	WD-40 REPEAT-CONTAINING PROTEIN MSI4
J0A71_05g11930	QueGO	UniProt:GO0032200	0.426	TM-Score	Q3SWZ7	TELOMERASE CAJAL BODY PROTEIN 1
J0A71_05g11930	QueGO	UniProt:GO0032259	0.745	TM-Score	3OW8_A	WD REPEAT-CONTAINING PROTEIN 61
J0A71_05g11930	QueGO	UniProt:GO0032259	0.677	TM-Score	Q9SZQ5	WD REPEAT-CONTAINING PROTEIN VIP3
J0A71_05g11930	QueGO	UniProt:GO0032259	0.674	TM-Score	Q5ZMV7	WD REPEAT-CONTAINING PROTEIN 82
J0A71_05g11930	QueGO	UniProt:GO0032259	0.486	TM-Score	Q9SU78	WD-40 REPEAT-CONTAINING PROTEIN MSI5
J0A71_05g11930	QueGO	UniProt:GO0034508	0.596	TM-Score	5WJC_A	HISTONE ACETYLTRANSFERASE TYPE B SUBUNIT 2
J0A71_05g11930	FoldSeek	PomBase:GO0034508	0.463	TM-score	mis16	kinetochore protein Mis16
J0A71_05g11930	FoldSeek	PomBase:GO0034508	0.3202	TM-score	raf1	CLRC ubiquitin ligase complex WD repeat subunit Raf1/Dos1
J0A71_05g11930	FoldSeek	PomBase:GO0031507	0.578	TM-score	swd22	mRNA cleavage and polyadenylation specificity factor complex, WD repeat protein Swd22
J0A71_05g11930	GESAMT (MICAN)	RCSB	0.2632 (0.801)	Q-score (TM-score)	4A0A_A	DNA DAMAGE-BINDING PROTEIN 1
J0A71_05g11930	GESAMT (MICAN)	RCSB	0.2584 (0.783)	Q-score (TM-score)	6SJ7_B	DNA DAMAGE-BINDING PROTEIN 1
J0A71_05g11930	GESAMT (MICAN)	RCSB	0.2570 (0.723)	Q-score (TM-score)	6Q0W_A	DNA DAMAGE-BINDING PROTEIN 1
J0A71_05g11930	GESAMT (MICAN)	RCSB	0.2538 (0.807)	Q-score (TM-score)	6Q0R_A	DNA DAMAGE-BINDING PROTEIN 1
GPU96_07g14010	InterProScan	CDD	---	E-value	---	---
GPU96_07g14010	InterProScan	PANTHER	2.1e-18	E-value	PTHR10644:SF1	SPLICING FACTOR 3B SUBUNIT 3
GPU96_07g14010	InterProScan	PANTHER	2.1e-18	E-value	PTHR10644	DNA REPAIR/RNA PROCESSING CPSF FAMILY
GPU96_07g14010	InterProScan	Pfam	---	E-value	---	---
GPU96_07g14010	DIAMOND	SwissProt	---	E-value	---	---
GPU96_07g14010	DIAMOND	trEMBL	---	E-value	---	---
GPU96_07g14010	QueGO	UniProt:GO0031507	0.562	TM-Score	O42858	SET1 COMPLEX COMPONENT SWD1
GPU96_07g14010	QueGO	UniProt:GO0031507	0.538	TM-Score	Q24338	POLYCOMB PROTEIN ESC
GPU96_07g14010	QueGO	UniProt:GO0031507	0.492	TM-Score	Q6ZJW8	POLYCOMB GROUP PROTEIN FIE1
GPU96_07g14010	QueGO	UniProt:GO0031507	0.471	TM-Score	O22607	WD-40 REPEAT-CONTAINING PROTEIN MSI4
GPU96_07g14010	QueGO	UniProt:GO0032200	0.422	TM-Score	Q3SWZ7	TELOMERASE CAJAL BODY PROTEIN 1
GPU96_07g14010	QueGO	UniProt:GO0032259	0.735	TM-Score	3OW8_A	WD REPEAT-CONTAINING PROTEIN 61
GPU96_07g14010	QueGO	UniProt:GO0032259	0.665	TM-Score	Q5ZMV7	WD REPEAT-CONTAINING PROTEIN 82
GPU96_07g14010	QueGO	UniProt:GO0032259	0.652	TM-Score	Q4V8C4	WD REPEAT-CONTAINING PROTEIN 5B
GPU96_07g14010	QueGO	UniProt:GO0032259	0.584	TM-Score	Q17963	WD REPEAT-CONTAINING PROTEIN WDR-5.1
GPU96_07g14010	QueGO	UniProt:GO0034508	0.602	TM-Score	5WJC_A	HISTONE ACETYLTRANSFERASE TYPE B SUBUNIT 2
GPU96_07g14010	FoldSeek	PomBase:GO0034508	0.3212	TM-score	raf1	CLRC ubiquitin ligase complex WD repeat subunit Raf1/Dos1
GPU96_07g14010	FoldSeek	PomBase:GO0031507	0.5584	TM-score	swd22	mRNA cleavage and polyadenylation specificity factor complex, WD repeat protein Swd22
GPU96_07g14010	GESAMT (MICAN)	RCSB	0.2685 (0.829)	Q-score (TM-score)	4A0A_A	DNA DAMAGE-BINDING PROTEIN 1
GPU96_07g14010	GESAMT (MICAN)	RCSB	0.2612 (0.808)	Q-score (TM-score)	6SJ7_B	DNA DAMAGE-BINDING PROTEIN 1
GPU96_07g14010	GESAMT (MICAN)	RCSB	0.2599 (0.805)	Q-score (TM-score)	6Q0W_A	DNA DAMAGE-BINDING PROTEIN 1
GPU96_07g14010	GESAMT (MICAN)	RCSB	0.2540 (0.828)	Q-score (TM-score)	6Q0R_A	DNA DAMAGE-BINDING PROTEIN 1
### RING finger protein Pip1/Rbx1
GPK93_01g01100	InterProScan	CDD	---	E-value	---	---
GPK93_01g01100	InterProScan	PANTHER	1.9e-31	E-value	PTHR11210	RING BOX
GPK93_01g01100	InterProScan	PANTHER	1.9e-31	E-value	PTHR11210:SF43	RING-BOX PROTEIN 1A-RELATED
GPK93_01g01100	InterProScan	Pfam	1.6e-22	E-value	PF12678	RING-H2 zinc finger domain
GPK93_01g01100	DIAMOND	SwissProt	1.82e-36	E-value	sp|Q8QG64|RBX1_SALSA	RING-box protein 1
GPK93_01g01100	DIAMOND	trEMBL	5.46e-71	E-value	tr|E0S5H8|E0S5H8_ENCIT	SCF ubiquitin ligase and anaphase-promoting complex protein
GPK93_01g01100	DIAMOND	UniProt:GO0031507	1.95e-38	E-value	O13959	RING-BOX PROTEIN PIP1
GPK93_01g01100	DIAMOND	UniProt:GO0031507	2.11e-34	E-value	Q08273	RING-BOX PROTEIN HRT1
GPK93_01g01100	DIAMOND	PomBase:GO0031507	6.42e-34	E-value	rbx1	SCF complex, Cul4-RING and CLRC ubiquitin ligase ligase E3 subunit Rbx1
GPK93_01g01100	QueGO	UniProt:GO0031507	0.559	TM-Score	Q08273	RING-BOX PROTEIN HRT1
GPK93_01g01100	FoldSeek	PomBase:GO0031507	0.7017	TM-score	rbx1	SCF complex, Cul4-RING and CLRC ubiquitin ligase ligase E3 subunit Rbx1
GPK93_01g01100	GESAMT (MICAN)	RCSB	0.6288 (0.758)	Q-score (TM-score)	1U6G_B	RING-BOX PROTEIN 1
GPK93_01g01100	GESAMT (MICAN)	RCSB	0.5388 (0.638)	Q-score (TM-score)	6TTU_R	E3 UBIQUITIN-PROTEIN LIGASE RBX1
GPK93_01g01100	GESAMT (MICAN)	RCSB	0.4639 (0.595)	Q-score (TM-score)	4P5O_D	E3 UBIQUITIN-PROTEIN LIGASE RBX1
J0A71_11g23950	InterProScan	CDD	---	E-value	---	---
J0A71_11g23950	InterProScan	PANTHER	---	E-value	---	---
J0A71_11g23950	InterProScan	Pfam	---	E-value	---	---
J0A71_11g23950	DIAMOND	SwissProt	---	E-value	---	---
J0A71_11g23950	DIAMOND	trEMBL	---	E-value	---	---
J0A71_11g23950	DIAMOND	UniProt:GO0031507	2e-36	E-value	Q08273	RING-BOX PROTEIN HRT1
J0A71_11g23950	DIAMOND	UniProt:GO0031507	3.71e-40	E-value	O13959	RING-BOX PROTEIN PIP1
J0A71_11g23950	DIAMOND	PomBase:GO0031507	5.57e-36	E-value	rbx1	SCF complex, Cul4-RING and CLRC ubiquitin ligase ligase E3 subunit Rbx1
J0A71_11g23950	QueGO	UniProt:GO0031507	0.689	TM-Score	O13959	RING-BOX PROTEIN PIP1
J0A71_11g23950	QueGO	UniProt:GO0031507	0.571	TM-Score	Q08273	RING-BOX PROTEIN HRT1
J0A71_11g23950	FoldSeek	PomBase:GO0031507	0.7645	TM-score	rbx1	SCF complex, Cul4-RING and CLRC ubiquitin ligase ligase E3 subunit Rbx1
J0A71_11g23950	GESAMT (MICAN)	RCSB	0.4875 (0.625)	Q-score (TM-score)	4P5O_D	E3 UBIQUITIN-PROTEIN LIGASE RBX1
J0A71_11g23950	GESAMT (MICAN)	RCSB	0.4835 (0.663)	Q-score (TM-score)	4P5O_B	E3 UBIQUITIN-PROTEIN LIGASE RBX1
J0A71_11g23950	GESAMT (MICAN)	RCSB	0.4782 (0.594)	Q-score (TM-score)	3RTR_D	E3 UBIQUITIN-PROTEIN LIGASE RBX1
J0A71_11g23950	GESAMT (MICAN)	RCSB	0.4773 (0.680)	Q-score (TM-score)	5L9T_B	ANAPHASE-PROMOTING COMPLEX SUBUNIT 11
GPU96_01g01160	InterProScan	CDD	---	E-value	---	---
GPU96_01g01160	InterProScan	PANTHER	7.7e-32	E-value	PTHR11210:SF43	RING-BOX PROTEIN 1A-RELATED
GPU96_01g01160	InterProScan	PANTHER	7.7e-32	E-value	PTHR11210	RING BOX
GPU96_01g01160	InterProScan	Pfam	2.3e-22	E-value	PF12678	RING-H2 zinc finger domain
GPU96_01g01160	DIAMOND	SwissProt	8.6e-28	E-value	sp|Q8QG64|RBX1_SALSA	RING-box protein 1
GPU96_01g01160	DIAMOND	trEMBL	1e-50	E-value	tr|I6TT17|I6TT17_ENCHA	SCF ubiquitin ligase and anaphase-promoting complex protein
GPU96_01g01160	DIAMOND	UniProt:GO0031507	2.5e-40	E-value	O13959	RING-BOX PROTEIN PIP1
GPU96_01g01160	DIAMOND	UniProt:GO0031507	3.86e-36	E-value	Q08273	RING-BOX PROTEIN HRT1
GPU96_01g01160	DIAMOND	PomBase:GO0031507	5.7e-36	E-value	rbx1	SCF complex, Cul4-RING and CLRC ubiquitin ligase ligase E3 subunit Rbx1
GPU96_01g01160	QueGO	UniProt:GO0031507	0.656	TM-Score	O13959	RING-BOX PROTEIN PIP1
GPU96_01g01160	QueGO	UniProt:GO0031507	0.541	TM-Score	Q08273	RING-BOX PROTEIN HRT1
GPU96_01g01160	FoldSeek	PomBase:GO0031507	0.7223	TM-score	rbx1	SCF complex, Cul4-RING and CLRC ubiquitin ligase ligase E3 subunit Rbx1
GPU96_01g01160	GESAMT (MICAN)	RCSB	0.4861 (0.619)	Q-score (TM-score)	4P5O_D	E3 UBIQUITIN-PROTEIN LIGASE RBX1
GPU96_01g01160	GESAMT (MICAN)	RCSB	0.4825 (0.611)	Q-score (TM-score)	4P5O_B	E3 UBIQUITIN-PROTEIN LIGASE RBX1
GPU96_01g01160	GESAMT (MICAN)	RCSB	0.4782 (0.672)	Q-score (TM-score)	3RTR_D	E3 UBIQUITIN-PROTEIN LIGASE RBX1
GPU96_01g01160	GESAMT (MICAN)	RCSB	0.4779 (0.582)	Q-score (TM-score)	5L9T_B	ANAPHASE-PROMOTING COMPLEX SUBUNIT 11
### RING finger protein Pip1/Rbx1
GPK93_07g12190	InterProScan	CDD	---	E-value	---	---
GPK93_07g12190	InterProScan	PANTHER	2.3e-19	E-value	PTHR11210	RING BOX
GPK93_07g12190	InterProScan	Pfam	5.7e-20	E-value	PF12861	Anaphase-promoting complex subunit 11 RING-H2 finger
GPK93_07g12190	DIAMOND	SwissProt	---	E-value	---	---
GPK93_07g12190	DIAMOND	trEMBL	1.68e-64	E-value	tr|W8PGS7|W8PGS7_ENCIT	Anaphase-promoting complex subunit 11
GPK93_07g12190	DIAMOND	PomBase:GO0031507	2.53e-15	E-value	rbx1	SCF complex, Cul4-RING and CLRC ubiquitin ligase ligase E3 subunit Rbx1
GPK93_07g12190	QueGO	UniProt:GO0031507	0.475	TM-Score	Q08273	RING-BOX PROTEIN HRT1
GPK93_07g12190	FoldSeek	PomBase:GO0031507	0.6467	TM-score	rbx1	SCF complex, Cul4-RING and CLRC ubiquitin ligase ligase E3 subunit Rbx1
GPK93_07g12190	GESAMT (MICAN)	RCSB	0.6282 (0.773)	Q-score (TM-score)	2ECL_A	RING-BOX PROTEIN 2
GPK93_07g12190	GESAMT (MICAN)	RCSB	0.6215 (0.743)	Q-score (TM-score)	6TM5_B	ANAPHASE-PROMOTING COMPLEX SUBUNIT 11
GPK93_07g12190	GESAMT (MICAN)	RCSB	0.6024 (0.743)	Q-score (TM-score)	7B5N_R	E3 UBIQUITIN-PROTEIN LIGASE RBX1
GPK93_07g12190	GESAMT (MICAN)	RCSB	0.5893 (0.717)	Q-score (TM-score)	6TNT_B	ANAPHASE-PROMOTING COMPLEX SUBUNIT 11
J0A71_05g11620	InterProScan	CDD	---	E-value	---	---
J0A71_05g11620	InterProScan	PANTHER	---	E-value	---	---
J0A71_05g11620	InterProScan	Pfam	---	E-value	---	---
J0A71_05g11620	DIAMOND	SwissProt	---	E-value	---	---
J0A71_05g11620	DIAMOND	trEMBL	---	E-value	---	---
J0A71_05g11620	DIAMOND	PomBase:GO0031507	1.75e-16	E-value	rbx1	SCF complex, Cul4-RING and CLRC ubiquitin ligase ligase E3 subunit Rbx1
J0A71_05g11620	QueGO	UniProt:GO0031507	0.531	TM-Score	O13959	RING-BOX PROTEIN PIP1
J0A71_05g11620	FoldSeek	PomBase:GO0031507	0.6453	TM-score	rbx1	SCF complex, Cul4-RING and CLRC ubiquitin ligase ligase E3 subunit Rbx1
J0A71_05g11620	GESAMT (MICAN)	RCSB	0.5978 (0.757)	Q-score (TM-score)	7B5L_R	E3 UBIQUITIN-PROTEIN LIGASE RBX1
J0A71_05g11620	GESAMT (MICAN)	RCSB	0.5959 (0.756)	Q-score (TM-score)	7B5S_R	E3 UBIQUITIN-PROTEIN LIGASE RBX1
J0A71_05g11620	GESAMT (MICAN)	RCSB	0.5917 (0.756)	Q-score (TM-score)	7B5M_R	E3 UBIQUITIN-PROTEIN LIGASE RBX1
J0A71_05g11620	GESAMT (MICAN)	RCSB	0.5558 (0.750)	Q-score (TM-score)	5JG6_D	ANAPHASE-PROMOTING COMPLEX SUBUNIT 11
GPU96_07g13725	InterProScan	CDD	---	E-value	---	---
GPU96_07g13725	InterProScan	PANTHER	---	E-value	---	---
GPU96_07g13725	InterProScan	Pfam	---	E-value	---	---
GPU96_07g13725	DIAMOND	SwissProt	---	E-value	---	---
GPU96_07g13725	DIAMOND	trEMBL	---	E-value	---	---
GPU96_07g13725	DIAMOND	PomBase:GO0031507	1.03e-17	E-value	rbx1	SCF complex, Cul4-RING and CLRC ubiquitin ligase ligase E3 subunit Rbx1
GPU96_07g13725	QueGO	UniProt:GO0031507	0.553	TM-Score	O13959	RING-BOX PROTEIN PIP1
GPU96_07g13725	QueGO	UniProt:GO0032259	0.397	TM-Score	4R8P_K	POLYCOMB COMPLEX PROTEIN BMI-1
GPU96_07g13725	FoldSeek	PomBase:GO0031507	0.6426	TM-score	rbx1	SCF complex, Cul4-RING and CLRC ubiquitin ligase ligase E3 subunit Rbx1
GPU96_07g13725	GESAMT (MICAN)	RCSB	0.6008 (0.751)	Q-score (TM-score)	6TNT_B	ANAPHASE-PROMOTING COMPLEX SUBUNIT 11
GPU96_07g13725	GESAMT (MICAN)	RCSB	0.6002 (0.756)	Q-score (TM-score)	4UI9_B	ANAPHASE-PROMOTING COMPLEX SUBUNIT 11
GPU96_07g13725	GESAMT (MICAN)	RCSB	0.5967 (0.752)	Q-score (TM-score)	5G04_B	ANAPHASE-PROMOTING COMPLEX SUBUNIT 11
GPU96_07g13725	GESAMT (MICAN)	RCSB	0.5964 (0.733)	Q-score (TM-score)	5G05_B	ANAPHASE-PROMOTING COMPLEX SUBUNIT 11
### Sirtuin Hst4 (Hst4/Sir2/SIRT2)
GPK93_---	InterProScan	CDD	---	E-value	---	---
GPK93_---	InterProScan	PANTHER	---	E-value	---	---
GPK93_---	InterProScan	Pfam	---	E-value	---	---
GPK93_---	DIAMOND	SwissProt	---	E-value	---	---
GPK93_---	DIAMOND	trEMBL	---	E-value	---	---
J0A71_09g19330	InterProScan	CDD	---	E-value	---	---
J0A71_09g19330	InterProScan	PANTHER	---	E-value	---	---
J0A71_09g19330	InterProScan	Pfam	---	E-value	---	---
J0A71_09g19330	DIAMOND	SwissProt	---	E-value	---	---
J0A71_09g19330	DIAMOND	trEMBL	---	E-value	---	---
J0A71_09g19330	DIAMOND	UniProt:GO0031507	2.09e-23	E-value	Q9VK34	NAD-DEPENDENT HISTONE DEACETYLASE SIRTUIN-1
J0A71_09g19330	DIAMOND	UniProt:GO0031507	2.28e-24	E-value	Q96EB6	NAD-DEPENDENT PROTEIN DEACETYLASE SIRTUIN-1
J0A71_09g19330	DIAMOND	UniProt:GO0031507	4.85e-43	E-value	Q5BE04	NAD-DEPENDENT PROTEIN DEACETYLASE HST4
J0A71_09g19330	DIAMOND	UniProt:GO0031507	5e-24	E-value	O59923	NAD-DEPENDENT HISTONE DEACETYLASE SIR2
J0A71_09g19330	DIAMOND	UniProt:GO0032200	1.1e-23	E-value	P06700	NAD-DEPENDENT HISTONE DEACETYLASE SIR2
J0A71_09g19330	DIAMOND	UniProt:GO0032200	1.4e-41	E-value	Q9UR39	NAD-DEPENDENT PROTEIN DEACETYLASE HST4
J0A71_09g19330	DIAMOND	PomBase:GO0034508	1.58e-25	E-value	hst2	histone deacetylase, Sirtuin family, NAD-dependent Hst2
J0A71_09g19330	DIAMOND	PomBase:GO0034508	5.95e-44	E-value	hst4	histone deacetylase, Sirtuin family, NAD-dependent Hst4
J0A71_09g19330	DIAMOND	PomBase:GO0031507	2.02e-18	E-value	sir2	histone deacetylase, Sirtuin family, NAD-dependent Sir2
J0A71_09g19330	QueGO	UniProt:GO0031507	0.819	TM-Score	4I5I_A	NAD-DEPENDENT PROTEIN DEACETYLASE SIRTUIN-1
J0A71_09g19330	QueGO	UniProt:GO0031507	0.696	TM-Score	1J8F_A	NAD-DEPENDENT PROTEIN DEACETYLASE SIRTUIN-2
J0A71_09g19330	QueGO	UniProt:GO0031507	0.67	TM-Score	3K35_A	NAD-DEPENDENT PROTEIN DEACYLASE SIRTUIN-6
J0A71_09g19330	QueGO	UniProt:GO0031507	0.449	TM-Score	Q5BE04	NAD-DEPENDENT PROTEIN DEACETYLASE HST4
J0A71_09g19330	QueGO	UniProt:GO0032200	0.834	TM-Score	3JWP_A	NAD-DEPENDENT PROTEIN DEACYLASE SIR2A
J0A71_09g19330	QueGO	UniProt:GO0032200	0.636	TM-Score	Q9UR39	NAD-DEPENDENT PROTEIN DEACETYLASE HST4
J0A71_09g19330	QueGO	UniProt:GO0032259	0.474	TM-Score	B2RZ55	NAD-DEPENDENT PROTEIN DEACETYLASE SIRTUIN-7
J0A71_09g19330	QueGO	UniProt:GO0034508	0.71	TM-Score	Q5A985	NAD-DEPENDENT PROTEIN DEACETYLASE HST2
J0A71_09g19330	FoldSeek	PomBase:GO0034508	0.6929	TM-score	hst4	histone deacetylase, Sirtuin family, NAD-dependent Hst4
J0A71_09g19330	FoldSeek	PomBase:GO0034508	0.642	TM-score	hst2	histone deacetylase, Sirtuin family, NAD-dependent Hst2
J0A71_09g19330	FoldSeek	PomBase:GO0031507	0.5969	TM-score	sir2	histone deacetylase, Sirtuin family, NAD-dependent Sir2
J0A71_09g19330	GESAMT (MICAN)	RCSB	0.4508 (0.628)	Q-score (TM-score)	4BV3_A	NAD-DEPENDENT PROTEIN DEACETYLASE SIRTUIN-3, MITOCHONDRIAL
J0A71_09g19330	GESAMT (MICAN)	RCSB	0.4508 (0.608)	Q-score (TM-score)	4G1C_A	NAD-DEPENDENT PROTEIN DEACYLASE SIRTUIN-5, MITOCHONDRIAL
J0A71_09g19330	GESAMT (MICAN)	RCSB	0.4472 (0.610)	Q-score (TM-score)	4BVH_A	NAD-DEPENDENT PROTEIN DEACETYLASE SIRTUIN-3, MITOCHONDRIAL
J0A71_09g19330	GESAMT (MICAN)	RCSB	0.4358 (0.633)	Q-score (TM-score)	4BVB_A	NAD-DEPENDENT PROTEIN DEACETYLASE SIRTUIN-3, MITOCHONDRIAL
GPU96_03g04600	InterProScan	CDD	---	E-value	---	---
GPU96_03g04600	InterProScan	PANTHER	5.4e-64	E-value	PTHR47651	NAD-DEPENDENT HISTONE DEACETYLASE HST4
GPU96_03g04600	InterProScan	Pfam	2.1e-34	E-value	PF02146	Sir2 family
GPU96_03g04600	DIAMOND	SwissProt	5.4e-36	E-value	sp|P53687|HST3_YEAST	NAD-dependent histone deacetylase HST3
GPU96_03g04600	DIAMOND	trEMBL	2.1e-214	E-value	tr|I6TI47|I6TI47_ENCHA	Sirtuin-like protein
GPU96_03g04600	DIAMOND	UniProt:GO0031507	1.61e-18	E-value	Q8IXJ6	NAD-DEPENDENT PROTEIN DEACETYLASE SIRTUIN-2
GPU96_03g04600	DIAMOND	UniProt:GO0031507	2.47e-26	E-value	Q96EB6	NAD-DEPENDENT PROTEIN DEACETYLASE SIRTUIN-1
GPU96_03g04600	DIAMOND	UniProt:GO0031507	5.84e-24	E-value	Q9VK34	NAD-DEPENDENT HISTONE DEACETYLASE SIRTUIN-1
GPU96_03g04600	DIAMOND	UniProt:GO0031507	8.21e-41	E-value	Q5BE04	NAD-DEPENDENT PROTEIN DEACETYLASE HST4
GPU96_03g04600	DIAMOND	PomBase:GO0034508	1.02e-23	E-value	hst2	histone deacetylase, Sirtuin family, NAD-dependent Hst2
GPU96_03g04600	DIAMOND	PomBase:GO0034508	5.24e-41	E-value	hst4	histone deacetylase, Sirtuin family, NAD-dependent Hst4
GPU96_03g04600	DIAMOND	PomBase:GO0031507	1.48e-19	E-value	sir2	histone deacetylase, Sirtuin family, NAD-dependent Sir2
GPU96_03g04600	QueGO	UniProt:GO0031507	0.82	TM-Score	4I5I_A	NAD-DEPENDENT PROTEIN DEACETYLASE SIRTUIN-1
GPU96_03g04600	QueGO	UniProt:GO0031507	0.698	TM-Score	1J8F_A	NAD-DEPENDENT PROTEIN DEACETYLASE SIRTUIN-2
GPU96_03g04600	QueGO	UniProt:GO0031507	0.674	TM-Score	3K35_A	NAD-DEPENDENT PROTEIN DEACYLASE SIRTUIN-6
GPU96_03g04600	QueGO	UniProt:GO0031507	0.444	TM-Score	Q5BE04	NAD-DEPENDENT PROTEIN DEACETYLASE HST4
GPU96_03g04600	QueGO	UniProt:GO0032200	0.841	TM-Score	3JWP_A	NAD-DEPENDENT PROTEIN DEACYLASE SIR2A
GPU96_03g04600	QueGO	UniProt:GO0032200	0.638	TM-Score	Q9UR39	NAD-DEPENDENT PROTEIN DEACETYLASE HST4
GPU96_03g04600	QueGO	UniProt:GO0032259	0.492	TM-Score	Q0P595	NAD-DEPENDENT PROTEIN DEACETYLASE SIRTUIN-7
GPU96_03g04600	QueGO	UniProt:GO0034508	0.729	TM-Score	Q5A985	NAD-DEPENDENT PROTEIN DEACETYLASE HST2
GPU96_03g04600	FoldSeek	PomBase:GO0034508	0.6628	TM-score	hst4	histone deacetylase, Sirtuin family, NAD-dependent Hst4
GPU96_03g04600	FoldSeek	PomBase:GO0034508	0.6547	TM-score	hst2	histone deacetylase, Sirtuin family, NAD-dependent Hst2
GPU96_03g04600	FoldSeek	PomBase:GO0031507	0.566	TM-score	sir2	histone deacetylase, Sirtuin family, NAD-dependent Sir2
GPU96_03g04600	GESAMT (MICAN)	RCSB	0.4239 (0.589)	Q-score (TM-score)	4I5I_A	NAD-DEPENDENT PROTEIN DEACETYLASE SIRTUIN-1
GPU96_03g04600	GESAMT (MICAN)	RCSB	0.4232 (0.600)	Q-score (TM-score)	4BVH_A	NAD-DEPENDENT PROTEIN DEACETYLASE SIRTUIN-3, MITOCHONDRIAL
GPU96_03g04600	GESAMT (MICAN)	RCSB	0.4228 (0.586)	Q-score (TM-score)	4IF6_A	NAD-DEPENDENT PROTEIN DEACETYLASE SIRTUIN-1
GPU96_03g04600	GESAMT (MICAN)	RCSB	0.4220 (0.600)	Q-score (TM-score)	6ENX_A	NAD-DEPENDENT PROTEIN DEACYLASE SIRTUIN-5, MITOCHONDRIAL
### Histone H2A
GPK93_11g21060	InterProScan	CDD	---	E-value	---	---
GPK93_11g21060	InterProScan	PANTHER	2.6e-22	E-value	PTHR10252:SF5	DR1-ASSOCIATED COREPRESSOR
GPK93_11g21060	InterProScan	PANTHER	2.6e-22	E-value	PTHR10252	HISTONE-LIKE TRANSCRIPTION FACTOR CCAAT-RELATED
GPK93_11g21060	InterProScan	Pfam	1.7e-08	E-value	PF00808	Histone-like transcription factor (CBF/NF-Y) and archaeal histone
GPK93_11g21060	DIAMOND	SwissProt	1.03e-14	E-value	sp|Q6C6M5|DPB3_YARLI	DNA polymerase epsilon subunit C
GPK93_11g21060	DIAMOND	trEMBL	5.36e-55	E-value	tr|E0SA13|E0SA13_ENCIT	Class 2 transcription repressor NC2 subunit alpha
GPK93_11g21060	QueGO	UniProt:GO0031507	0.707	TM-Score	5BT1_C	HISTONE H2A.1
GPK93_11g21060	QueGO	UniProt:GO0031507	0.478	TM-Score	Q2U5A8	HISTONE H2A
GPK93_11g21060	QueGO	UniProt:GO0031507	0.466	TM-Score	A1D0C1	HISTONE H2A.Z
GPK93_11g21060	QueGO	UniProt:GO0034508	0.467	TM-Score	A1C5F1	HISTONE H2A.Z
GPK93_11g21060	GESAMT (MICAN)	RCSB	0.7842 (0.800)	Q-score (TM-score)	7C9O_C	NUCLEAR TRANSCRIPTION FACTOR Y SUBUNIT C-2
GPK93_11g21060	GESAMT (MICAN)	RCSB	0.7206 (0.770)	Q-score (TM-score)	6KBB_C	HISTONE H2A TYPE 1-D
J0A71_01g01740	InterProScan	CDD	---	E-value	---	---
J0A71_01g01740	InterProScan	PANTHER	---	E-value	---	---
J0A71_01g01740	InterProScan	Pfam	---	E-value	---	---
J0A71_01g01740	DIAMOND	SwissProt	---	E-value	---	---
J0A71_01g01740	DIAMOND	trEMBL	---	E-value	---	---
J0A71_01g01740	QueGO	UniProt:GO0031507	0.466	TM-Score	A1C5F1	HISTONE H2A.Z
J0A71_01g01740	QueGO	UniProt:GO0031507	0.419	TM-Score	Q6CHS6	DNA POLYMERASE EPSILON SUBUNIT D
J0A71_01g01740	QueGO	UniProt:GO0032259	0.884	TM-Score	1N1J_B	NUCLEAR TRANSCRIPTION FACTOR Y SUBUNIT GAMMA
J0A71_01g01740	GESAMT (MICAN)	RCSB	0.7537 (0.777)	Q-score (TM-score)	6R0N_B	NF-YC3
J0A71_01g01740	GESAMT (MICAN)	RCSB	0.7456 (0.759)	Q-score (TM-score)	7AH8_B	ISOFORM 6 OF NUCLEAR TRANSCRIPTION FACTOR Y SUBUNIT GAMMA
J0A71_01g01740	GESAMT (MICAN)	RCSB	0.7331 (0.788)	Q-score (TM-score)	7C9P_B	NUCLEAR TRANSCRIPTION FACTOR Y SUBUNIT C-2
J0A71_01g01740	GESAMT (MICAN)	RCSB	0.7220 (0.767)	Q-score (TM-score)	4AWL_C	NUCLEAR TRANSCRIPTION FACTOR Y SUBUNIT GAMMA
GPU96_11g22210	InterProScan	CDD	---	E-value	---	---
GPU96_11g22210	InterProScan	PANTHER	5.1e-23	E-value	PTHR10252:SF5	DR1-ASSOCIATED COREPRESSOR
GPU96_11g22210	InterProScan	PANTHER	5.1e-23	E-value	PTHR10252	HISTONE-LIKE TRANSCRIPTION FACTOR CCAAT-RELATED
GPU96_11g22210	InterProScan	Pfam	8.5e-09	E-value	PF00808	Histone-like transcription factor (CBF/NF-Y) and archaeal histone
GPU96_11g22210	DIAMOND	SwissProt	4e-12	E-value	sp|Q6C6M5|DPB3_YARLI	DNA polymerase epsilon subunit C
GPU96_11g22210	DIAMOND	trEMBL	2e-41	E-value	tr|I6UFQ5|I6UFQ5_ENCHA	Class 2 transcription repressor NC2 subunit alpha
GPU96_11g22210	DIAMOND	PomBase:GO0034508	1.57e-06	E-value	pht1	histone H2A variant H2A.Z Pht1
GPU96_11g22210	DIAMOND	PomBase:GO0031507	1.95e-07	E-value	dpb3	DNA polymerase epsilon Dpb3
GPU96_11g22210	QueGO	UniProt:GO0031507	0.504	TM-Score	Q75JQ9	DNA POLYMERASE EPSILON SUBUNIT 3
GPU96_11g22210	QueGO	UniProt:GO0031507	0.474	TM-Score	Q757L4	HISTONE H2A.2
GPU96_11g22210	QueGO	UniProt:GO0031507	0.455	TM-Score	A1C5F1	HISTONE H2A.Z
GPU96_11g22210	QueGO	UniProt:GO0032259	0.876	TM-Score	1N1J_B	NUCLEAR TRANSCRIPTION FACTOR Y SUBUNIT GAMMA
GPU96_11g22210	GESAMT (MICAN)	RCSB	0.7555 (0.785)	Q-score (TM-score)	6R0N_B	NF-YC3
GPU96_11g22210	GESAMT (MICAN)	RCSB	0.7528 (0.771)	Q-score (TM-score)	7AH8_B	ISOFORM 6 OF NUCLEAR TRANSCRIPTION FACTOR Y SUBUNIT GAMMA
GPU96_11g22210	GESAMT (MICAN)	RCSB	0.7291 (0.784)	Q-score (TM-score)	4AWL_C	NUCLEAR TRANSCRIPTION FACTOR Y SUBUNIT GAMMA
GPU96_11g22210	GESAMT (MICAN)	RCSB	0.7212 (0.771)	Q-score (TM-score)	6R0M_B	NF-YC3
### Histone H2B
GPK93_08g13280	InterProScan	CDD	---	E-value	---	---
GPK93_08g13280	InterProScan	PANTHER	---	E-value	---	---
GPK93_08g13280	InterProScan	Pfam	1.7e-07	E-value	PF00125	Core histone H2A/H2B/H3/H4
GPK93_08g13280	DIAMOND	SwissProt	9.17e-78	E-value	sp|Q8SRE2|H2B_ENCCU	Histone H2B
GPK93_08g13280	DIAMOND	trEMBL	1.58e-82	E-value	tr|E0S8H5|E0S8H5_ENCIT	Histone H2B
GPK93_08g13280	QueGO	UniProt:GO0031507	0.504	TM-Score	Q6CHS6	DNA POLYMERASE EPSILON SUBUNIT D
GPK93_08g13280	QueGO	UniProt:GO0031507	0.481	TM-Score	Q6CUC8	HISTONE H2A.Z
GPK93_08g13280	QueGO	UniProt:GO0034508	0.442	TM-Score	P0CO00	HISTONE H2A.Z
GPK93_08g13280	GESAMT (MICAN)	RCSB	0.6238 (0.647)	Q-score (TM-score)	1HQ3_F	HISTONE H2B
GPK93_08g13280	GESAMT (MICAN)	RCSB	0.6110 (0.630)	Q-score (TM-score)	1P3M_D	HISTONE H2B
GPK93_08g13280	GESAMT (MICAN)	RCSB	0.6070 (0.633)	Q-score (TM-score)	1TZY_B	HISTONE H2B
GPK93_08g13280	GESAMT (MICAN)	RCSB	0.5978 (0.628)	Q-score (TM-score)	1P3I_D	HISTONE H2B
J0A71_04g08120	InterProScan	CDD	---	E-value	---	---
J0A71_04g08120	InterProScan	PANTHER	---	E-value	---	---
J0A71_04g08120	InterProScan	Pfam	---	E-value	---	---
J0A71_04g08120	DIAMOND	SwissProt	---	E-value	---	---
J0A71_04g08120	DIAMOND	trEMBL	---	E-value	---	---
J0A71_04g08120	QueGO	UniProt:GO0031507	0.813	TM-Score	5Y26_A	DNA POLYMERASE EPSILON SUBUNIT D
J0A71_04g08120	QueGO	UniProt:GO0031507	0.475	TM-Score	A1D8G8	HISTONE H2A
J0A71_04g08120	QueGO	UniProt:GO0031507	0.469	TM-Score	A1C5F1	HISTONE H2A.Z
J0A71_04g08120	QueGO	UniProt:GO0031507	0.302	TM-Score	Q9ZQH2	DNA POLYMERASE II SUBUNIT B4
J0A71_04g08120	QueGO	UniProt:GO0032259	0.844	TM-Score	1N1J_A	NUCLEAR TRANSCRIPTION FACTOR Y SUBUNIT BETA
J0A71_04g08120	QueGO	UniProt:GO0034508	0.68	TM-Score	3VH5_A	CENTROMERE PROTEIN S
J0A71_04g08120	GESAMT (MICAN)	RCSB	0.6088 (0.701)	Q-score (TM-score)	3X1T_D	HISTONE H2B TYPE 1-A
J0A71_04g08120	GESAMT (MICAN)	RCSB	0.6068 (0.693)	Q-score (TM-score)	3MGR_D	HISTONE H2B 1.1
J0A71_04g08120	GESAMT (MICAN)	RCSB	0.6056 (0.699)	Q-score (TM-score)	3LJA_D	HISTONE H2B 1.1
J0A71_04g08120	GESAMT (MICAN)	RCSB	0.6050 (0.688)	Q-score (TM-score)	5AVC_D	HISTONE H2B TYPE 1-J
GPU96_08g14830	InterProScan	CDD	---	E-value	---	---
GPU96_08g14830	InterProScan	PANTHER	---	E-value	---	---
GPU96_08g14830	InterProScan	Pfam	1.9e-08	E-value	PF00125	Core histone H2A/H2B/H3/H4
GPU96_08g14830	DIAMOND	SwissProt	4.5e-54	E-value	sp|Q8SRE2|H2B_ENCCU	Histone H2B
GPU96_08g14830	DIAMOND	trEMBL	3.2e-61	E-value	tr|I6UMS1|I6UMS1_ENCHA	Histone H2B-like protein
GPU96_08g14830	QueGO	UniProt:GO0031507	0.478	TM-Score	A1C5F1	HISTONE H2A.Z
GPU96_08g14830	QueGO	UniProt:GO0031507	0.462	TM-Score	A1CJ10	HISTONE H2A
GPU96_08g14830	QueGO	UniProt:GO0032259	0.834	TM-Score	1N1J_A	NUCLEAR TRANSCRIPTION FACTOR Y SUBUNIT BETA
GPU96_08g14830	QueGO	UniProt:GO0034508	0.664	TM-Score	3VH5_A	CENTROMERE PROTEIN S
GPU96_08g14830	GESAMT (MICAN)	RCSB	0.6272 (0.646)	Q-score (TM-score)	1P3F_D	HISTONE H2B
GPU96_08g14830	GESAMT (MICAN)	RCSB	0.6160 (0.661)	Q-score (TM-score)	1TZY_B	HISTONE H2B
GPU96_08g14830	GESAMT (MICAN)	RCSB	0.6147 (0.661)	Q-score (TM-score)	1TZY_F	HISTONE H2B
GPU96_08g14830	GESAMT (MICAN)	RCSB	0.6084 (0.661)	Q-score (TM-score)	1P3M_D	HISTONE H2B
### Transcription initiation factor IID, subunit 13
GPK93_04g06090	InterProScan	CDD	5.47744e-30	E-value	cd07978	TAF13
GPK93_04g06090	InterProScan	PANTHER	3.6e-18	E-value	PTHR11380	TRANSCRIPTION INITIATION FACTOR TFIID/SUPT3-RELATED
GPK93_04g06090	InterProScan	Pfam	1.5e-19	E-value	PF02269	Transcription initiation factor IID, 18kD subunit
GPK93_04g06090	DIAMOND	SwissProt	3.77e-18	E-value	sp|Q54CN8|TAF13_DICDI	Transcription initiation factor TFIID subunit 13
GPK93_04g06090	DIAMOND	trEMBL	1.21e-66	E-value	tr|E0S6P6|E0S6P6_ENCIT	Transcription initiation factor TFIID subunit TAF13
GPK93_04g06090	GESAMT (MICAN)	RCSB	0.7083 (0.784)	Q-score (TM-score)	6KBB_B	HISTONE H2B TYPE 2-E
GPK93_04g06090	GESAMT (MICAN)	RCSB	0.6530 (0.728)	Q-score (TM-score)	7EGE_m	TRANSCRIPTION INITIATION FACTOR TFIID SUBUNIT 13
GPK93_04g06090	GESAMT (MICAN)	RCSB	0.5453 (0.606)	Q-score (TM-score)	7EGD_m	TRANSCRIPTION INITIATION FACTOR TFIID SUBUNIT 13
J0A71_06g13460	InterProScan	CDD	---	E-value	---	---
J0A71_06g13460	InterProScan	PANTHER	---	E-value	---	---
J0A71_06g13460	InterProScan	Pfam	---	E-value	---	---
J0A71_06g13460	DIAMOND	SwissProt	---	E-value	---	---
J0A71_06g13460	DIAMOND	trEMBL	---	E-value	---	---
J0A71_06g13460	GESAMT (MICAN)	RCSB	0.6566 (0.730)	Q-score (TM-score)	7EGF_m	TRANSCRIPTION INITIATION FACTOR TFIID SUBUNIT 13
J0A71_06g13460	GESAMT (MICAN)	RCSB	0.6566 (0.730)	Q-score (TM-score)	7EGJ_m	TRANSCRIPTION INITIATION FACTOR TFIID SUBUNIT 13
J0A71_06g13460	GESAMT (MICAN)	RCSB	0.6566 (0.730)	Q-score (TM-score)	7EGI_m	TRANSCRIPTION INITIATION FACTOR TFIID SUBUNIT 13
J0A71_06g13460	GESAMT (MICAN)	RCSB	0.5292 (0.730)	Q-score (TM-score)	7EGD_m	TRANSCRIPTION INITIATION FACTOR TFIID SUBUNIT 13
GPU96_04g07150	InterProScan	CDD	4.40063e-30	E-value	cd07978	TAF13
GPU96_04g07150	InterProScan	PANTHER	8.3e-19	E-value	PTHR11380	TRANSCRIPTION INITIATION FACTOR TFIID/SUPT3-RELATED
GPU96_04g07150	InterProScan	PANTHER	8.3e-19	E-value	PTHR11380:SF13	TRANSCRIPTION INITIATION FACTOR TFIID SUBUNIT 13
GPU96_04g07150	InterProScan	Pfam	4.7e-20	E-value	PF02269	Transcription initiation factor IID, 18kD subunit
GPU96_04g07150	DIAMOND	SwissProt	4.2e-15	E-value	sp|Q54CN8|TAF13_DICDI	Transcription initiation factor TFIID subunit 13
GPU96_04g07150	DIAMOND	trEMBL	2.6e-50	E-value	tr|I6TU71|I6TU71_ENCHA	Transcription initiation factor TFIID subunit TAF13
GPU96_04g07150	GESAMT (MICAN)	RCSB	0.6421 (0.720)	Q-score (TM-score)	7EGF_m	TRANSCRIPTION INITIATION FACTOR TFIID SUBUNIT 13
GPU96_04g07150	GESAMT (MICAN)	RCSB	0.6421 (0.720)	Q-score (TM-score)	7EGJ_m	TRANSCRIPTION INITIATION FACTOR TFIID SUBUNIT 13
GPU96_04g07150	GESAMT (MICAN)	RCSB	0.6421 (0.720)	Q-score (TM-score)	7EGI_m	TRANSCRIPTION INITIATION FACTOR TFIID SUBUNIT 13
GPU96_04g07150	GESAMT (MICAN)	RCSB	0.5918 (0.720)	Q-score (TM-score)	7EG7_m	TRANSCRIPTION INITIATION FACTOR TFIID SUBUNIT 13
### Histone H3/CENP-A
GPK93_03g04760	InterProScan	CDD	---	E-value	---	---
GPK93_03g04760	InterProScan	PANTHER	4.3e-56	E-value	PTHR11426	HISTONE H3
GPK93_03g04760	InterProScan	PANTHER	4.3e-56	E-value	PTHR11426:SF198	-
GPK93_03g04760	InterProScan	Pfam	6.5e-44	E-value	PF00125	Core histone H2A/H2B/H3/H4
GPK93_03g04760	DIAMOND	SwissProt	6.16e-87	E-value	sp|Q8SS77|H31_ENCCU	Histone H3.1
GPK93_03g04760	DIAMOND	trEMBL	7.25e-92	E-value	tr|E0S6E4|E0S6E4_ENCIT	Histone H3
GPK93_03g04760	DIAMOND	UniProt:GO0031507	5.83e-55	E-value	P09988	HISTONE H3.1/H3.2
GPK93_03g04760	DIAMOND	UniProt:GO0031507	8.28e-55	E-value	P84243	HISTONE H3.3
GPK93_03g04760	DIAMOND	UniProt:GO0032200	6.77e-54	E-value	P68431	HISTONE H3.1
GPK93_03g04760	DIAMOND	UniProt:GO0034508	1.61e-25	E-value	Q8R565	HISTONE H3-LIKE CENTROMERIC PROTEIN A
GPK93_03g04760	DIAMOND	UniProt:GO0034508	3.05e-21	E-value	P34470	HISTONE H3-LIKE CENTROMERIC PROTEIN HCP-3
GPK93_03g04760	DIAMOND	PomBase:GO0034508	3.13e-33	E-value	cnp1	centromere-specific histone H3 CENP-A
GPK93_03g04760	DIAMOND	PomBase:GO0031507	1.26e-61	E-value	hht1	histone H3 h3.1
GPK93_03g04760	DIAMOND	PomBase:GO0031507	1.26e-61	E-value	hht3	histone H3 h3.3
GPK93_03g04760	QueGO	UniProt:GO0031507	0.856	TM-Score	P84243	HISTONE H3.3
GPK93_03g04760	QueGO	UniProt:GO0032200	0.964	TM-Score	2CV5_A	HISTONE H3.1
GPK93_03g04760	QueGO	UniProt:GO0032200	0.96	TM-Score	3AV2_A	HISTONE H3.3
GPK93_03g04760	QueGO	UniProt:GO0034508	0.948	TM-Score	2YFV_A	HISTONE H3-LIKE CENTROMERIC PROTEIN CSE4
GPK93_03g04760	QueGO	UniProt:GO0034508	0.942	TM-Score	3AN2_A	HISTONE H3-LIKE CENTROMERIC PROTEIN A
GPK93_03g04760	QueGO	UniProt:GO0034508	0.818	TM-Score	6XWS_A	HISTONE H3-LIKE CENTROMERIC PROTEIN CID
GPK93_03g04760	QueGO	UniProt:GO0034508	0.369	TM-Score	P34470	HISTONE H3-LIKE CENTROMERIC PROTEIN HCP-3
GPK93_03g04760	FoldSeek	PomBase:GO0034508	0.7746	TM-score	cnp1	centromere-specific histone H3 CENP-A
GPK93_03g04760	FoldSeek	PomBase:GO0031507	0.8205	TM-score	hht1	histone H3 h3.1
GPK93_03g04760	FoldSeek	PomBase:GO0031507	0.8071	TM-score	hht3	histone H3 h3.3
GPK93_03g04760	GESAMT (MICAN)	RCSB	0.6343 (0.659)	Q-score (TM-score)	1M19_A	HISTONE H3.2
GPK93_03g04760	GESAMT (MICAN)	RCSB	0.6278 (0.655)	Q-score (TM-score)	6L9Z_E	HISTONE H3.1
GPK93_03g04760	GESAMT (MICAN)	RCSB	0.6245 (0.653)	Q-score (TM-score)	6IY3_A	HISTONE H3
GPK93_03g04760	GESAMT (MICAN)	RCSB	0.6197 (0.652)	Q-score (TM-score)	1F66_A	HISTONE H3
J0A71_09g20350	InterProScan	CDD	---	E-value	---	---
J0A71_09g20350	InterProScan	PANTHER	---	E-value	---	---
J0A71_09g20350	InterProScan	Pfam	---	E-value	---	---
J0A71_09g20350	DIAMOND	SwissProt	---	E-value	---	---
J0A71_09g20350	DIAMOND	trEMBL	---	E-value	---	---
J0A71_09g20350	DIAMOND	UniProt:GO0031507	1.85e-51	E-value	P09988	HISTONE H3.1/H3.2
J0A71_09g20350	DIAMOND	UniProt:GO0031507	2.77e-53	E-value	P84243	HISTONE H3.3
J0A71_09g20350	DIAMOND	UniProt:GO0032200	1.38e-53	E-value	P68431	HISTONE H3.1
J0A71_09g20350	DIAMOND	UniProt:GO0034508	1.55e-25	E-value	Q6CTI2	HISTONE H3-LIKE CENTROMERIC PROTEIN CSE4
J0A71_09g20350	DIAMOND	UniProt:GO0034508	4.9e-27	E-value	Q8R565	HISTONE H3-LIKE CENTROMERIC PROTEIN A
J0A71_09g20350	DIAMOND	PomBase:GO0034508	5.76e-34	E-value	cnp1	centromere-specific histone H3 CENP-A
J0A71_09g20350	DIAMOND	PomBase:GO0031507	1.02e-57	E-value	hht3	histone H3 h3.3
J0A71_09g20350	QueGO	UniProt:GO0031507	0.953	TM-Score	3AV2_A	HISTONE H3.3
J0A71_09g20350	QueGO	UniProt:GO0031507	0.615	TM-Score	P02309	HISTONE H4
J0A71_09g20350	QueGO	UniProt:GO0031507	0.43	TM-Score	Q6CHS6	DNA POLYMERASE EPSILON SUBUNIT D
J0A71_09g20350	QueGO	UniProt:GO0032200	0.955	TM-Score	2CV5_A	HISTONE H3.1
J0A71_09g20350	QueGO	UniProt:GO0032200	0.756	TM-Score	2CV5_B	HISTONE H4
J0A71_09g20350	QueGO	UniProt:GO0034508	0.955	TM-Score	2YFV_A	HISTONE H3-LIKE CENTROMERIC PROTEIN CSE4
J0A71_09g20350	QueGO	UniProt:GO0034508	0.943	TM-Score	3AN2_A	HISTONE H3-LIKE CENTROMERIC PROTEIN A
J0A71_09g20350	QueGO	UniProt:GO0034508	0.357	TM-Score	P34470	HISTONE H3-LIKE CENTROMERIC PROTEIN HCP-3
J0A71_09g20350	FoldSeek	PomBase:GO0034508	0.7966	TM-score	cnp1	centromere-specific histone H3 CENP-A
J0A71_09g20350	FoldSeek	PomBase:GO0031507	0.816	TM-score	hht3	histone H3 h3.3
J0A71_09g20350	GESAMT (MICAN)	RCSB	0.6232 (0.661)	Q-score (TM-score)	6LA2_Y	HISTONE H3.1
J0A71_09g20350	GESAMT (MICAN)	RCSB	0.6225 (0.655)	Q-score (TM-score)	6LA2_i	HISTONE H3.1
J0A71_09g20350	GESAMT (MICAN)	RCSB	0.6002 (0.655)	Q-score (TM-score)	5Z23_E	HISTONE H3.1,HISTONE H3-LIKE CENTROMERIC PROTEIN A,HISTONE H3.1
J0A71_09g20350	GESAMT (MICAN)	RCSB	0.5968 (0.654)	Q-score (TM-score)	1P3P_E	HISTONE H3
GPU96_03g05630	InterProScan	CDD	---	E-value	---	---
GPU96_03g05630	InterProScan	PANTHER	9.1e-54	E-value	PTHR11426	HISTONE H3
GPU96_03g05630	InterProScan	PANTHER	9.1e-54	E-value	PTHR11426:SF198	-
GPU96_03g05630	InterProScan	Pfam	7.1e-44	E-value	PF00125	Core histone H2A/H2B/H3/H4
GPU96_03g05630	DIAMOND	SwissProt	9.2e-69	E-value	sp|Q8SS77|H31_ENCCU	Histone H3.1
GPU96_03g05630	DIAMOND	trEMBL	2.7e-69	E-value	tr|I6TID4|I6TID4_ENCHA	Histone H3
GPU96_03g05630	DIAMOND	UniProt:GO0031507	2.65e-53	E-value	P84243	HISTONE H3.3
GPU96_03g05630	DIAMOND	UniProt:GO0031507	4.36e-52	E-value	P09988	HISTONE H3.1/H3.2
GPU96_03g05630	DIAMOND	UniProt:GO0032200	1.32e-53	E-value	P68431	HISTONE H3.1
GPU96_03g05630	DIAMOND	UniProt:GO0034508	2.95e-25	E-value	Q6CTI2	HISTONE H3-LIKE CENTROMERIC PROTEIN CSE4
GPU96_03g05630	DIAMOND	UniProt:GO0034508	4.69e-27	E-value	Q8R565	HISTONE H3-LIKE CENTROMERIC PROTEIN A
GPU96_03g05630	DIAMOND	PomBase:GO0034508	6.56e-34	E-value	cnp1	centromere-specific histone H3 CENP-A
GPU96_03g05630	DIAMOND	PomBase:GO0031507	1.14e-58	E-value	hht1	histone H3 h3.1
GPU96_03g05630	DIAMOND	PomBase:GO0031507	1.14e-58	E-value	hht3	histone H3 h3.3
GPU96_03g05630	QueGO	UniProt:GO0031507	0.856	TM-Score	P09988	HISTONE H3.1/H3.2
GPU96_03g05630	QueGO	UniProt:GO0031507	0.614	TM-Score	P02309	HISTONE H4
GPU96_03g05630	QueGO	UniProt:GO0031507	0.454	TM-Score	Q6CHS6	DNA POLYMERASE EPSILON SUBUNIT D
GPU96_03g05630	QueGO	UniProt:GO0032200	0.974	TM-Score	2CV5_A	HISTONE H3.1
GPU96_03g05630	QueGO	UniProt:GO0032200	0.747	TM-Score	2CV5_B	HISTONE H4
GPU96_03g05630	QueGO	UniProt:GO0034508	0.953	TM-Score	2YFV_A	HISTONE H3-LIKE CENTROMERIC PROTEIN CSE4
GPU96_03g05630	QueGO	UniProt:GO0034508	0.944	TM-Score	3AN2_A	HISTONE H3-LIKE CENTROMERIC PROTEIN A
GPU96_03g05630	QueGO	UniProt:GO0034508	0.376	TM-Score	P34470	HISTONE H3-LIKE CENTROMERIC PROTEIN HCP-3
GPU96_03g05630	FoldSeek	PomBase:GO0034508	0.7877	TM-score	cnp1	centromere-specific histone H3 CENP-A
GPU96_03g05630	FoldSeek	PomBase:GO0031507	0.8319	TM-score	hht1	histone H3 h3.1
GPU96_03g05630	FoldSeek	PomBase:GO0031507	0.7955	TM-score	hht3	histone H3 h3.3
GPU96_03g05630	GESAMT (MICAN)	RCSB	0.6291 (0.670)	Q-score (TM-score)	6R94_A	HISTONE H3.1
GPU96_03g05630	GESAMT (MICAN)	RCSB	0.6219 (0.683)	Q-score (TM-score)	5Z23_E	HISTONE H3.1,HISTONE H3-LIKE CENTROMERIC PROTEIN A,HISTONE H3.1
GPU96_03g05630	GESAMT (MICAN)	RCSB	0.6038 (0.672)	Q-score (TM-score)	1P3P_A	HISTONE H3
GPU96_03g05630	GESAMT (MICAN)	RCSB	0.5999 (0.670)	Q-score (TM-score)	1P3P_E	HISTONE H3
### Histone H3
GPK93_09g15640	InterProScan	CDD	---	E-value	---	---
GPK93_09g15640	InterProScan	PANTHER	4.8e-44	E-value	PTHR11426	HISTONE H3
GPK93_09g15640	InterProScan	PANTHER	4.8e-44	E-value	PTHR11426:SF194	HISTONE H3
GPK93_09g15640	InterProScan	Pfam	7.5e-43	E-value	PF00125	Core histone H2A/H2B/H3/H4
GPK93_09g15640	DIAMOND	SwissProt	3.46e-82	E-value	sp|Q8SQP3|H3L_ENCCU	Histone H3-like protein
GPK93_09g15640	DIAMOND	trEMBL	3.49e-88	E-value	tr|E0S9B1|E0S9B1_ENCIT	Histone H3
GPK93_09g15640	DIAMOND	UniProt:GO0031507	2.28e-39	E-value	P84243	HISTONE H3.3
GPK93_09g15640	DIAMOND	UniProt:GO0032200	5.65e-40	E-value	P68431	HISTONE H3.1
GPK93_09g15640	DIAMOND	UniProt:GO0034508	5.44e-19	E-value	P34470	HISTONE H3-LIKE CENTROMERIC PROTEIN HCP-3
GPK93_09g15640	DIAMOND	PomBase:GO0034508	4.3e-28	E-value	cnp1	centromere-specific histone H3 CENP-A
GPK93_09g15640	DIAMOND	PomBase:GO0031507	1.03e-40	E-value	hht3	histone H3 h3.3
GPK93_09g15640	QueGO	UniProt:GO0031507	0.838	TM-Score	P84243	HISTONE H3.3
GPK93_09g15640	QueGO	UniProt:GO0031507	0.42	TM-Score	Q6CHS6	DNA POLYMERASE EPSILON SUBUNIT D
GPK93_09g15640	QueGO	UniProt:GO0032200	0.942	TM-Score	3AV2_A	HISTONE H3.3
GPK93_09g15640	QueGO	UniProt:GO0034508	0.928	TM-Score	2YFV_A	HISTONE H3-LIKE CENTROMERIC PROTEIN CSE4
GPK93_09g15640	QueGO	UniProt:GO0034508	0.842	TM-Score	6XWS_A	HISTONE H3-LIKE CENTROMERIC PROTEIN CID
GPK93_09g15640	QueGO	UniProt:GO0034508	0.375	TM-Score	P34470	HISTONE H3-LIKE CENTROMERIC PROTEIN HCP-3
GPK93_09g15640	FoldSeek	PomBase:GO0034508	0.794	TM-score	cnp1	centromere-specific histone H3 CENP-A
GPK93_09g15640	FoldSeek	PomBase:GO0031507	0.7902	TM-score	hht3	histone H3 h3.3
GPK93_09g15640	GESAMT (MICAN)	RCSB	0.6445 (0.664)	Q-score (TM-score)	6NE3_A	HISTONE H3.2
GPK93_09g15640	GESAMT (MICAN)	RCSB	0.6075 (0.643)	Q-score (TM-score)	4JJN_A	HISTONE H3
GPK93_09g15640	GESAMT (MICAN)	RCSB	0.6039 (0.634)	Q-score (TM-score)	1U35_E	HISTONE H3.1
GPK93_09g15640	GESAMT (MICAN)	RCSB	0.6015 (0.645)	Q-score (TM-score)	6X59_E	HISTONE H3.2
J0A71_03g05620	InterProScan	CDD	---	E-value	---	---
J0A71_03g05620	InterProScan	PANTHER	---	E-value	---	---
J0A71_03g05620	InterProScan	Pfam	---	E-value	---	---
J0A71_03g05620	DIAMOND	SwissProt	---	E-value	---	---
J0A71_03g05620	DIAMOND	trEMBL	---	E-value	---	---
J0A71_03g05620	DIAMOND	UniProt:GO0031507	5.64e-40	E-value	P84243	HISTONE H3.3
J0A71_03g05620	DIAMOND	UniProt:GO0032200	9.85e-41	E-value	P68431	HISTONE H3.1
J0A71_03g05620	DIAMOND	UniProt:GO0034508	1.62e-18	E-value	P34470	HISTONE H3-LIKE CENTROMERIC PROTEIN HCP-3
J0A71_03g05620	DIAMOND	UniProt:GO0034508	5.17e-22	E-value	Q6CTI2	HISTONE H3-LIKE CENTROMERIC PROTEIN CSE4
J0A71_03g05620	DIAMOND	PomBase:GO0034508	2.43e-29	E-value	cnp1	centromere-specific histone H3 CENP-A
J0A71_03g05620	DIAMOND	PomBase:GO0031507	8.72e-44	E-value	hht1	histone H3 h3.1
J0A71_03g05620	DIAMOND	PomBase:GO0031507	8.72e-44	E-value	hht3	histone H3 h3.3
J0A71_03g05620	QueGO	UniProt:GO0031507	0.937	TM-Score	3AV2_A	HISTONE H3.3
J0A71_03g05620	QueGO	UniProt:GO0032200	0.945	TM-Score	2CV5_A	HISTONE H3.1
J0A71_03g05620	QueGO	UniProt:GO0032259	0.705	TM-Score	6QMQ_B	NUCLEAR TRANSCRIPTION FACTOR Y SUBUNIT BETA
J0A71_03g05620	QueGO	UniProt:GO0034508	0.919	TM-Score	2YFV_A	HISTONE H3-LIKE CENTROMERIC PROTEIN CSE4
J0A71_03g05620	QueGO	UniProt:GO0034508	0.373	TM-Score	P34470	HISTONE H3-LIKE CENTROMERIC PROTEIN HCP-3
J0A71_03g05620	FoldSeek	PomBase:GO0034508	0.7263	TM-score	cnp1	centromere-specific histone H3 CENP-A
J0A71_03g05620	FoldSeek	PomBase:GO0031507	0.6648	TM-score	hht1	histone H3 h3.1
J0A71_03g05620	FoldSeek	PomBase:GO0031507	0.6615	TM-score	hht3	histone H3 h3.3
J0A71_03g05620	GESAMT (MICAN)	RCSB	0.6308 (0.660)	Q-score (TM-score)	6X59_E	HISTONE H3.2
J0A71_03g05620	GESAMT (MICAN)	RCSB	0.6308 (0.659)	Q-score (TM-score)	6X59_A	HISTONE H3.2
J0A71_03g05620	GESAMT (MICAN)	RCSB	0.6305 (0.659)	Q-score (TM-score)	5B2I_E	HISTONE H3.1
J0A71_03g05620	GESAMT (MICAN)	RCSB	0.5945 (0.658)	Q-score (TM-score)	1U35_E	HISTONE H3.1
GPU96_09g17340	InterProScan	CDD	---	E-value	---	---
GPU96_09g17340	InterProScan	PANTHER	2.2e-43	E-value	PTHR11426:SF194	HISTONE H3
GPU96_09g17340	InterProScan	PANTHER	2.2e-43	E-value	PTHR11426	HISTONE H3
GPU96_09g17340	InterProScan	Pfam	4.7e-45	E-value	PF00125	Core histone H2A/H2B/H3/H4
GPU96_09g17340	DIAMOND	SwissProt	3.9e-64	E-value	sp|Q8SQP3|H3L_ENCCU	Histone H3-like protein
GPU96_09g17340	DIAMOND	trEMBL	2.4e-67	E-value	tr|I6TWI2|I6TWI2_ENCHA	Histone H3
GPU96_09g17340	DIAMOND	UniProt:GO0031507	3.81e-40	E-value	P84243	HISTONE H3.3
GPU96_09g17340	DIAMOND	UniProt:GO0032200	9.43e-41	E-value	P68431	HISTONE H3.1
GPU96_09g17340	DIAMOND	UniProt:GO0034508	2.29e-23	E-value	Q6CTI2	HISTONE H3-LIKE CENTROMERIC PROTEIN CSE4
GPU96_09g17340	DIAMOND	UniProt:GO0034508	4.25e-20	E-value	P34470	HISTONE H3-LIKE CENTROMERIC PROTEIN HCP-3
GPU96_09g17340	DIAMOND	PomBase:GO0034508	1.7e-29	E-value	cnp1	centromere-specific histone H3 CENP-A
GPU96_09g17340	DIAMOND	PomBase:GO0031507	3.31e-42	E-value	hht3	histone H3 h3.3
GPU96_09g17340	QueGO	UniProt:GO0031507	0.943	TM-Score	3AV2_A	HISTONE H3.3
GPU96_09g17340	QueGO	UniProt:GO0031507	0.886	TM-Score	P09988	HISTONE H3.1/H3.2
GPU96_09g17340	QueGO	UniProt:GO0031507	0.42	TM-Score	Q6CHS6	DNA POLYMERASE EPSILON SUBUNIT D
GPU96_09g17340	QueGO	UniProt:GO0032200	0.673	TM-Score	5KDM_B	HISTONE H4
GPU96_09g17340	QueGO	UniProt:GO0032259	0.72	TM-Score	1N1J_A	NUCLEAR TRANSCRIPTION FACTOR Y SUBUNIT BETA
GPU96_09g17340	QueGO	UniProt:GO0034508	0.925	TM-Score	2YFV_A	HISTONE H3-LIKE CENTROMERIC PROTEIN CSE4
GPU96_09g17340	QueGO	UniProt:GO0034508	0.342	TM-Score	P34470	HISTONE H3-LIKE CENTROMERIC PROTEIN HCP-3
GPU96_09g17340	FoldSeek	PomBase:GO0034508	0.737	TM-score	cnp1	centromere-specific histone H3 CENP-A
GPU96_09g17340	FoldSeek	PomBase:GO0031507	0.7971	TM-score	hht3	histone H3 h3.3
GPU96_09g17340	GESAMT (MICAN)	RCSB	0.6070 (0.662)	Q-score (TM-score)	7NL0_A	HISTONE H3.1
GPU96_09g17340	GESAMT (MICAN)	RCSB	0.6060 (0.667)	Q-score (TM-score)	6X59_A	HISTONE H3.2
GPU96_09g17340	GESAMT (MICAN)	RCSB	0.6050 (0.670)	Q-score (TM-score)	3AZM_E	HISTONE H3.1
GPU96_09g17340	GESAMT (MICAN)	RCSB	0.5986 (0.667)	Q-score (TM-score)	1U35_E	HISTONE H3.1
### Histone H4
GPK93_09g15630	InterProScan	CDD	---	E-value	---	---
GPK93_09g15630	InterProScan	PANTHER	4.9e-16	E-value	PTHR10484:SF182	HISTONE H4
GPK93_09g15630	InterProScan	PANTHER	4.9e-16	E-value	PTHR10484	HISTONE H4
GPK93_09g15630	InterProScan	Pfam	5.6e-05	E-value	PF00808	Histone-like transcription factor (CBF/NF-Y) and archaeal histone
GPK93_09g15630	DIAMOND	SwissProt	2.25e-65	E-value	sp|Q8SQP4|H4_ENCCU	Histone H4
GPK93_09g15630	DIAMOND	trEMBL	2e-65	E-value	tr|E0S9B0|E0S9B0_ENCIT	Histone H4
GPK93_09g15630	DIAMOND	UniProt:GO0031507	1.95e-19	E-value	P02309	HISTONE H4
GPK93_09g15630	DIAMOND	UniProt:GO0032200	4.85e-20	E-value	P62805	HISTONE H4
GPK93_09g15630	QueGO	UniProt:GO0032200	0.923	TM-Score	2CV5_B	HISTONE H4
GPK93_09g15630	GESAMT (MICAN)	RCSB	0.6854 (0.738)	Q-score (TM-score)	5Z3O_F	HISTONE H4
GPK93_09g15630	GESAMT (MICAN)	RCSB	0.6589 (0.678)	Q-score (TM-score)	3W98_B	HISTONE H4
GPK93_09g15630	GESAMT (MICAN)	RCSB	0.6336 (0.679)	Q-score (TM-score)	4QLC_B	HISTONE H4
GPK93_09g15630	GESAMT (MICAN)	RCSB	0.5914 (0.629)	Q-score (TM-score)	3WAA_B	HISTONE H4
J0A71_03g05610	InterProScan	CDD	---	E-value	---	---
J0A71_03g05610	InterProScan	PANTHER	---	E-value	---	---
J0A71_03g05610	InterProScan	Pfam	---	E-value	---	---
J0A71_03g05610	DIAMOND	SwissProt	---	E-value	---	---
J0A71_03g05610	DIAMOND	trEMBL	---	E-value	---	---
J0A71_03g05610	DIAMOND	UniProt:GO0031507	5.94e-21	E-value	P02309	HISTONE H4
J0A71_03g05610	DIAMOND	UniProt:GO0032200	2.09e-21	E-value	P62805	HISTONE H4
J0A71_03g05610	DIAMOND	PomBase:GO0034508	3.84e-06	E-value	cnp20	CENP-T histone fold, kinetochore scaffold protein
J0A71_03g05610	QueGO	UniProt:GO0031507	0.905	TM-Score	1ID3_B	HISTONE H4
J0A71_03g05610	QueGO	UniProt:GO0032200	0.914	TM-Score	2CV5_B	HISTONE H4
J0A71_03g05610	QueGO	UniProt:GO0032259	0.727	TM-Score	1N1J_A	NUCLEAR TRANSCRIPTION FACTOR Y SUBUNIT BETA
J0A71_03g05610	GESAMT (MICAN)	RCSB	0.6414 (0.740)	Q-score (TM-score)	6Y5D_R	HISTONE H4
J0A71_03g05610	GESAMT (MICAN)	RCSB	0.6396 (0.756)	Q-score (TM-score)	1HIO_D	HISTONE H4
J0A71_03g05610	GESAMT (MICAN)	RCSB	0.6366 (0.755)	Q-score (TM-score)	5X7X_B	HISTONE H4
J0A71_03g05610	GESAMT (MICAN)	RCSB	0.6364 (0.754)	Q-score (TM-score)	6L4A_X	HISTONE H4
GPU96_09g17330	InterProScan	CDD	---	E-value	---	---
GPU96_09g17330	InterProScan	PANTHER	3.1e-16	E-value	PTHR10484	HISTONE H4
GPU96_09g17330	InterProScan	PANTHER	3.1e-16	E-value	PTHR10484:SF182	HISTONE H4
GPU96_09g17330	InterProScan	Pfam	3.3e-05	E-value	PF00808	Histone-like transcription factor (CBF/NF-Y) and archaeal histone
GPU96_09g17330	DIAMOND	SwissProt	2e-49	E-value	sp|Q8SQP4|H4_ENCCU	Histone H4
GPU96_09g17330	DIAMOND	trEMBL	4.9e-49	E-value	tr|I6UEC7|I6UEC7_ENCHA	Histone H4
GPU96_09g17330	DIAMOND	UniProt:GO0031507	5.69e-21	E-value	P02309	HISTONE H4
GPU96_09g17330	DIAMOND	UniProt:GO0032200	1.41e-21	E-value	P62805	HISTONE H4
GPU96_09g17330	DIAMOND	PomBase:GO0034508	3.9e-06	E-value	cnp20	CENP-T histone fold, kinetochore scaffold protein
GPU96_09g17330	QueGO	UniProt:GO0031507	0.908	TM-Score	1ID3_B	HISTONE H4
GPU96_09g17330	QueGO	UniProt:GO0032200	0.922	TM-Score	2CV5_B	HISTONE H4
GPU96_09g17330	QueGO	UniProt:GO0032259	0.726	TM-Score	1N1J_A	NUCLEAR TRANSCRIPTION FACTOR Y SUBUNIT BETA
GPU96_09g17330	GESAMT (MICAN)	RCSB	0.6522 (0.685)	Q-score (TM-score)	6L4A_P	HISTONE H4
GPU96_09g17330	GESAMT (MICAN)	RCSB	0.6316 (0.756)	Q-score (TM-score)	1HIO_D	HISTONE H4
GPU96_09g17330	GESAMT (MICAN)	RCSB	0.6283 (0.754)	Q-score (TM-score)	6R0C_F	HISTONE H4
GPU96_09g17330	GESAMT (MICAN)	RCSB	0.6262 (0.749)	Q-score (TM-score)	6USJ_L	HISTONE H4
### Histone-like transcription factor Y subunit gamma
GPK93_05g07500	InterProScan	CDD	---	E-value	---	---
GPK93_05g07500	InterProScan	PANTHER	6.7e-40	E-value	PTHR10252:SF8	NUCLEAR TRANSCRIPTION FACTOR Y SUBUNIT GAMMA
GPK93_05g07500	InterProScan	PANTHER	6.7e-40	E-value	PTHR10252	HISTONE-LIKE TRANSCRIPTION FACTOR CCAAT-RELATED
GPK93_05g07500	InterProScan	Pfam	1.1e-14	E-value	PF00808	Histone-like transcription factor (CBF/NF-Y) and archaeal histone
GPK93_05g07500	DIAMOND	SwissProt	2.56e-30	E-value	sp|Q9ZVL3|NFYC3_ARATH	Nuclear transcription factor Y subunit C-3
GPK93_05g07500	DIAMOND	trEMBL	7.68e-154	E-value	tr|E0S766|E0S766_ENCIT	CCAAT box binding factor subunit C
GPK93_05g07500	DIAMOND	UniProt:GO0032259	3.55e-27	E-value	P70353	NUCLEAR TRANSCRIPTION FACTOR Y SUBUNIT GAMMA
GPK93_05g07500	DIAMOND	PomBase:GO0031507	5.13e-09	E-value	dpb3	DNA polymerase epsilon Dpb3
GPK93_05g07500	QueGO	UniProt:GO0031507	0.453	TM-Score	Q2U5A8	HISTONE H2A
GPK93_05g07500	QueGO	UniProt:GO0031507	0.375	TM-Score	P87174	DNA POLYMERASE EPSILON SUBUNIT D
GPK93_05g07500	QueGO	UniProt:GO0032200	0.387	TM-Score	P40366	PROTEIN DLS1
GPK93_05g07500	QueGO	UniProt:GO0034508	0.523	TM-Score	P48003	HISTONE H2A.Z
GPK93_05g07500	GESAMT (MICAN)	RCSB	0.1467 (0.327)	Q-score (TM-score)	7EGE_D	TRANSCRIPTION INITIATION FACTOR TFIID SUBUNIT 4
GPK93_05g07500	GESAMT (MICAN)	RCSB	0.1002 (0.281)	Q-score (TM-score)	5TPT_B	AMYLOID-LIKE PROTEIN 2
J0A71_08g17220	InterProScan	CDD	---	E-value	---	---
J0A71_08g17220	InterProScan	PANTHER	---	E-value	---	---
J0A71_08g17220	InterProScan	Pfam	---	E-value	---	---
J0A71_08g17220	DIAMOND	SwissProt	---	E-value	---	---
J0A71_08g17220	DIAMOND	trEMBL	---	E-value	---	---
J0A71_08g17220	DIAMOND	UniProt:GO0032259	5.98e-29	E-value	P70353	NUCLEAR TRANSCRIPTION FACTOR Y SUBUNIT GAMMA
J0A71_08g17220	DIAMOND	PomBase:GO0031507	1.36e-10	E-value	dpb3	DNA polymerase epsilon Dpb3
J0A71_08g17220	QueGO	UniProt:GO0031507	0.484	TM-Score	Q3SZN5	DNA POLYMERASE EPSILON SUBUNIT 3
J0A71_08g17220	QueGO	UniProt:GO0031507	0.47	TM-Score	P40366	PROTEIN DLS1
J0A71_08g17220	QueGO	UniProt:GO0032259	0.913	TM-Score	1N1J_B	NUCLEAR TRANSCRIPTION FACTOR Y SUBUNIT GAMMA
J0A71_08g17220	QueGO	UniProt:GO0032259	0.362	TM-Score	P25208	NUCLEAR TRANSCRIPTION FACTOR Y SUBUNIT BETA
J0A71_08g17220	GESAMT (MICAN)	RCSB	0.1448 (0.294)	Q-score (TM-score)	7EGE_D	TRANSCRIPTION INITIATION FACTOR TFIID SUBUNIT 4
J0A71_08g17220	GESAMT (MICAN)	RCSB	0.1439 (0.326)	Q-score (TM-score)	7EGG_D	TRANSCRIPTION INITIATION FACTOR TFIID SUBUNIT 4
J0A71_08g17220	GESAMT (MICAN)	RCSB	0.1262 (0.311)	Q-score (TM-score)	7EG8_d	TRANSCRIPTION INITIATION FACTOR TFIID SUBUNIT 4
J0A71_08g17220	GESAMT (MICAN)	RCSB	0.1261 (0.311)	Q-score (TM-score)	7EDX_d	TRANSCRIPTION INITIATION FACTOR TFIID SUBUNIT 4
GPU96_05g08780	InterProScan	CDD	---	E-value	---	---
GPU96_05g08780	InterProScan	PANTHER	1.2e-39	E-value	PTHR10252	HISTONE-LIKE TRANSCRIPTION FACTOR CCAAT-RELATED
GPU96_05g08780	InterProScan	PANTHER	1.2e-39	E-value	PTHR10252:SF8	NUCLEAR TRANSCRIPTION FACTOR Y SUBUNIT GAMMA
GPU96_05g08780	InterProScan	Pfam	1.1e-14	E-value	PF00808	Histone-like transcription factor (CBF/NF-Y) and archaeal histone
GPU96_05g08780	DIAMOND	SwissProt	2.7e-24	E-value	sp|Q9ZVL3|NFYC3_ARATH	Nuclear transcription factor Y subunit C-3
GPU96_05g08780	DIAMOND	trEMBL	3.5e-121	E-value	tr|I6TUI8|I6TUI8_ENCHA	CCAAT-binding factor subunit C
GPU96_05g08780	DIAMOND	UniProt:GO0032259	2.05e-28	E-value	P70353	NUCLEAR TRANSCRIPTION FACTOR Y SUBUNIT GAMMA
GPU96_05g08780	DIAMOND	PomBase:GO0031507	1.33e-10	E-value	dpb3	DNA polymerase epsilon Dpb3
GPU96_05g08780	QueGO	UniProt:GO0031507	0.489	TM-Score	P40366	PROTEIN DLS1
GPU96_05g08780	QueGO	UniProt:GO0031507	0.476	TM-Score	Q757L4	HISTONE H2A.2
GPU96_05g08780	QueGO	UniProt:GO0031507	0.466	TM-Score	A1C5F1	HISTONE H2A.Z
GPU96_05g08780	QueGO	UniProt:GO0032259	0.915	TM-Score	1N1J_B	NUCLEAR TRANSCRIPTION FACTOR Y SUBUNIT GAMMA
GPU96_05g08780	QueGO	UniProt:GO0032259	0.726	TM-Score	4AWL_B	NUCLEAR TRANSCRIPTION FACTOR Y SUBUNIT BETA
GPU96_05g08780	GESAMT (MICAN)	RCSB	0.1334 (0.311)	Q-score (TM-score)	7EGD_d	TRANSCRIPTION INITIATION FACTOR TFIID SUBUNIT 4
GPU96_05g08780	GESAMT (MICAN)	RCSB	0.1301 (0.373)	Q-score (TM-score)	1WTE_A	ECOO109IR
GPU96_05g08780	GESAMT (MICAN)	RCSB	0.1285 (0.318)	Q-score (TM-score)	7EDX_d	TRANSCRIPTION INITIATION FACTOR TFIID SUBUNIT 4
GPU96_05g08780	GESAMT (MICAN)	RCSB	0.1285 (0.317)	Q-score (TM-score)	7EG8_d	TRANSCRIPTION INITIATION FACTOR TFIID SUBUNIT 4
### Histone-like transcription factor (putative H2A)
GPK93_02g02340	InterProScan	CDD	---	E-value	---	---
GPK93_02g02340	InterProScan	PANTHER	---	E-value	---	---
GPK93_02g02340	InterProScan	Pfam	2.3e-10	E-value	PF00808	Histone-like transcription factor (CBF/NF-Y) and archaeal histone
GPK93_02g02340	DIAMOND	SwissProt	8.23e-82	E-value	sp|Q8SSG3|H2A_ENCCU	Histone H2A
GPK93_02g02340	DIAMOND	trEMBL	1.95e-86	E-value	tr|E0S5T1|E0S5T1_ENCIT	Histone H2A
GPK93_02g02340	DIAMOND	PomBase:GO0034508	2.86e-06	E-value	pht1	histone H2A variant H2A.Z Pht1
GPK93_02g02340	QueGO	UniProt:GO0031507	0.674	TM-Score	A1D0C1	HISTONE H2A.Z
GPK93_02g02340	QueGO	UniProt:GO0034508	0.675	TM-Score	A1C5F1	HISTONE H2A.Z
GPK93_02g02340	FoldSeek	PomBase:GO0034508	0.5895	TM-score	pht1	histone H2A variant H2A.Z Pht1
GPK93_02g02340	GESAMT (MICAN)	RCSB	0.6274 (0.692)	Q-score (TM-score)	3KXB_G	HISTONE H2A
GPK93_02g02340	GESAMT (MICAN)	RCSB	0.6168 (0.709)	Q-score (TM-score)	1U35_G	H2A HISTONE FAMILY
GPK93_02g02340	GESAMT (MICAN)	RCSB	0.5216 (0.625)	Q-score (TM-score)	2HIO_A	PROTEIN (HISTONE H2A)
GPK93_02g02340	GESAMT (MICAN)	RCSB	0.5109 (0.637)	Q-score (TM-score)	6Y5D_O	HISTONE H2A TYPE 2-A
J0A71_10g21680	InterProScan	CDD	---	E-value	---	---
J0A71_10g21680	InterProScan	PANTHER	---	E-value	---	---
J0A71_10g21680	InterProScan	Pfam	---	E-value	---	---
J0A71_10g21680	DIAMOND	SwissProt	---	E-value	---	---
J0A71_10g21680	DIAMOND	trEMBL	---	E-value	---	---
J0A71_10g21680	DIAMOND	PomBase:GO0034508	4.48e-08	E-value	pht1	histone H2A variant H2A.Z Pht1
J0A71_10g21680	QueGO	UniProt:GO0031507	0.662	TM-Score	A1C5F1	HISTONE H2A.Z
J0A71_10g21680	QueGO	UniProt:GO0031507	0.467	TM-Score	P10651	HISTONE H3.3
J0A71_10g21680	QueGO	UniProt:GO0031507	0.448	TM-Score	Q3SZN5	DNA POLYMERASE EPSILON SUBUNIT 3
J0A71_10g21680	QueGO	UniProt:GO0032200	0.632	TM-Score	3AZE_A	HISTONE H3.1
J0A71_10g21680	QueGO	UniProt:GO0032200	0.466	TM-Score	P84243	HISTONE H3.3
J0A71_10g21680	QueGO	UniProt:GO0032259	0.779	TM-Score	1N1J_B	NUCLEAR TRANSCRIPTION FACTOR Y SUBUNIT GAMMA
J0A71_10g21680	QueGO	UniProt:GO0032259	0.745	TM-Score	1N1J_A	NUCLEAR TRANSCRIPTION FACTOR Y SUBUNIT BETA
J0A71_10g21680	QueGO	UniProt:GO0034508	0.751	TM-Score	3VH5_D	CENTROMERE PROTEIN X
J0A71_10g21680	QueGO	UniProt:GO0034508	0.617	TM-Score	3VH5_W	CENTROMERE PROTEIN W
J0A71_10g21680	FoldSeek	PomBase:GO0034508	0.6509	TM-score	pht1	histone H2A variant H2A.Z Pht1
J0A71_10g21680	GESAMT (MICAN)	RCSB	0.5059 (0.715)	Q-score (TM-score)	6FQ8_G	HISTONE H2A
J0A71_10g21680	GESAMT (MICAN)	RCSB	0.5025 (0.724)	Q-score (TM-score)	7K60_G	HISTONE H2A TYPE 1-B/E
J0A71_10g21680	GESAMT (MICAN)	RCSB	0.5007 (0.707)	Q-score (TM-score)	7E8I_C	HISTONE H2A
J0A71_10g21680	GESAMT (MICAN)	RCSB	0.4997 (0.690)	Q-score (TM-score)	6E0C_G	HISTONE H2A TYPE 1-B/E
GPU96_02g03070	InterProScan	CDD	---	E-value	---	---
GPU96_02g03070	InterProScan	PANTHER	---	E-value	---	---
GPU96_02g03070	InterProScan	Pfam	1.1e-11	E-value	PF00808	Histone-like transcription factor (CBF/NF-Y) and archaeal histone
GPU96_02g03070	DIAMOND	SwissProt	1.9e-62	E-value	sp|Q8SSG3|H2A_ENCCU	Histone H2A
GPU96_02g03070	DIAMOND	trEMBL	1.9e-63	E-value	tr|I6UK91|I6UK91_ENCHA	Putative histone-like transcription factor
GPU96_02g03070	DIAMOND	PomBase:GO0034508	8.94e-09	E-value	pht1	histone H2A variant H2A.Z Pht1
GPU96_02g03070	QueGO	UniProt:GO0031507	0.701	TM-Score	A1CJ10	HISTONE H2A
GPU96_02g03070	QueGO	UniProt:GO0031507	0.67	TM-Score	A1C5F1	HISTONE H2A.Z
GPU96_02g03070	QueGO	UniProt:GO0031507	0.473	TM-Score	P84244	HISTONE H3.3
GPU96_02g03070	QueGO	UniProt:GO0031507	0.394	TM-Score	Q6CHS6	DNA POLYMERASE EPSILON SUBUNIT D
GPU96_02g03070	QueGO	UniProt:GO0032200	0.633	TM-Score	3AZE_A	HISTONE H3.1
GPU96_02g03070	QueGO	UniProt:GO0032259	0.777	TM-Score	1N1J_B	NUCLEAR TRANSCRIPTION FACTOR Y SUBUNIT GAMMA
GPU96_02g03070	QueGO	UniProt:GO0032259	0.737	TM-Score	1N1J_A	NUCLEAR TRANSCRIPTION FACTOR Y SUBUNIT BETA
GPU96_02g03070	QueGO	UniProt:GO0034508	0.626	TM-Score	5Z23_A	HISTONE H3-LIKE CENTROMERIC PROTEIN A
GPU96_02g03070	FoldSeek	PomBase:GO0034508	0.6577	TM-score	pht1	histone H2A variant H2A.Z Pht1
GPU96_02g03070	GESAMT (MICAN)	RCSB	0.5518 (0.725)	Q-score (TM-score)	3C9K_E	HISTONE H2A-IV
GPU96_02g03070	GESAMT (MICAN)	RCSB	0.5486 (0.710)	Q-score (TM-score)	6Y5D_O	HISTONE H2A TYPE 2-A
GPU96_02g03070	GESAMT (MICAN)	RCSB	0.5465 (0.716)	Q-score (TM-score)	5GSE_G	HISTONE H2A TYPE 1-B/E
GPU96_02g03070	GESAMT (MICAN)	RCSB	0.5458 (0.717)	Q-score (TM-score)	7D20_G	HISTONE H2A TYPE 1-B/E
### Histone-binding protein RBBP4
GPK93_07g11470	InterProScan	CDD	6.24921e-40	E-value	cd00200	WD40
GPK93_07g11470	InterProScan	PANTHER	3.9e-110	E-value	PTHR22850	WD40 REPEAT FAMILY
GPK93_07g11470	InterProScan	Pfam	0.037	E-value	PF00400	WD domain, G-beta repeat
GPK93_07g11470	InterProScan	Pfam	6.5e-27	E-value	PF12265	Histone-binding protein RBBP4 or subunit C of CAF1 complex
GPK93_07g11470	DIAMOND	SwissProt	8.86e-182	E-value	sp|Q8SRK1|HAT2_ENCCU	Histone acetyltransferase type B subunit 2
GPK93_07g11470	DIAMOND	trEMBL	3.42e-225	E-value	tr|E0S7Z8|E0S7Z8_ENCIT	Putative histone acetyltransferase
GPK93_07g11470	DIAMOND	UniProt:GO0031507	2.16e-75	E-value	Q24572	CHROMATIN ASSEMBLY FACTOR 1 P55 SUBUNIT
GPK93_07g11470	DIAMOND	UniProt:GO0031507	2.81e-74	E-value	O22467	HISTONE-BINDING PROTEIN MSI1
GPK93_07g11470	DIAMOND	UniProt:GO0034508	4.65e-62	E-value	O94244	HISTONE ACETYLTRANSFERASE TYPE B SUBUNIT 2
GPK93_07g11470	DIAMOND	PomBase:GO0034508	5.75e-104	E-value	mis16	kinetochore protein Mis16
GPK93_07g11470	DIAMOND	PomBase:GO0031507	1.3e-06	E-value	swd3	Set1C complex WD repeat protein Swd3
GPK93_07g11470	QueGO	UniProt:GO0031507	0.638	TM-Score	Q24338	POLYCOMB PROTEIN ESC
GPK93_07g11470	QueGO	UniProt:GO0032200	0.625	TM-Score	P39706	COMPASS COMPONENT SWD1
GPK93_07g11470	QueGO	UniProt:GO0032200	0.621	TM-Score	4O9D_A	RIK1-ASSOCIATED FACTOR 1
GPK93_07g11470	QueGO	UniProt:GO0032200	0.503	TM-Score	Q60525	TELOMERASE CAJAL BODY PROTEIN 1
GPK93_07g11470	QueGO	UniProt:GO0032200	0.375	TM-Score	3JRO_A	NUCLEOPORIN NUP145
GPK93_07g11470	QueGO	UniProt:GO0032259	0.891	TM-Score	Q9ERF3	WD REPEAT-CONTAINING PROTEIN 61
GPK93_07g11470	QueGO	UniProt:GO0032259	0.873	TM-Score	2CNX_A	WD REPEAT-CONTAINING PROTEIN 5
GPK93_07g11470	QueGO	UniProt:GO0032259	0.823	TM-Score	Q6GL39	WD REPEAT-CONTAINING PROTEIN 82
GPK93_07g11470	QueGO	UniProt:GO0032259	0.693	TM-Score	O22607	WD-40 REPEAT-CONTAINING PROTEIN MSI4
GPK93_07g11470	QueGO	UniProt:GO0034508	0.937	TM-Score	5WJC_A	HISTONE ACETYLTRANSFERASE TYPE B SUBUNIT 2
GPK93_07g11470	FoldSeek	PomBase:GO0032259	0.5971	TM-score	trm734	tRNA (guanosine 34-2'-O)-methyltransferase regulator Trm734
GPK93_07g11470	FoldSeek	PomBase:GO0032259	0.5555	TM-score	trm82	tRNA (guanine-N7-)-methyltransferase WD repeat subunit Trm82
GPK93_07g11470	FoldSeek	PomBase:GO0034508	0.9175	TM-score	mis16	kinetochore protein Mis16
GPK93_07g11470	FoldSeek	PomBase:GO0031507	0.6733	TM-score	swd22	mRNA cleavage and polyadenylation specificity factor complex, WD repeat protein Swd22
GPK93_07g11470	GESAMT (MICAN)	RCSB	0.9006 (0.958)	Q-score (TM-score)	5Y1U_A	HISTONE-BINDING PROTEIN RBBP4
GPK93_07g11470	GESAMT (MICAN)	RCSB	0.8391 (0.941)	Q-score (TM-score)	2YBA_B	PROBABLE HISTONE-BINDING PROTEIN CAF1
J0A71_05g10910	InterProScan	CDD	---	E-value	---	---
J0A71_05g10910	InterProScan	PANTHER	---	E-value	---	---
J0A71_05g10910	InterProScan	Pfam	---	E-value	---	---
J0A71_05g10910	DIAMOND	SwissProt	---	E-value	---	---
J0A71_05g10910	DIAMOND	trEMBL	---	E-value	---	---
J0A71_05g10910	DIAMOND	UniProt:GO0031507	1.27e-38	E-value	Q6FXI8	HISTONE ACETYLTRANSFERASE TYPE B SUBUNIT 2
J0A71_05g10910	DIAMOND	UniProt:GO0031507	8.79e-72	E-value	O22467	HISTONE-BINDING PROTEIN MSI1
J0A71_05g10910	DIAMOND	UniProt:GO0034508	3.87e-58	E-value	O94244	HISTONE ACETYLTRANSFERASE TYPE B SUBUNIT 2
J0A71_05g10910	DIAMOND	PomBase:GO0034508	9.88e-100	E-value	mis16	kinetochore protein Mis16
J0A71_05g10910	DIAMOND	PomBase:GO0031507	1.02e-09	E-value	swd3	Set1C complex WD repeat protein Swd3
J0A71_05g10910	DIAMOND	PomBase:GO0031507	7.73e-08	E-value	swd1	Set1C complex subunit Swd1
GPU96_07g13030	InterProScan	CDD	---	E-value	---	---
GPU96_07g13030	InterProScan	PANTHER	4.4e-108	E-value	PTHR22850	WD40 REPEAT FAMILY
GPU96_07g13030	InterProScan	Pfam	0.05	E-value	PF00400	WD domain, G-beta repeat
GPU96_07g13030	InterProScan	Pfam	5.5e-26	E-value	PF12265	Histone-binding protein RBBP4 or subunit C of CAF1 complex
GPU96_07g13030	DIAMOND	SwissProt	1.9e-145	E-value	sp|Q8SRK1|HAT2_ENCCU	Histone acetyltransferase type B subunit 2
GPU96_07g13030	DIAMOND	trEMBL	1.5e-175	E-value	tr|I6UDE8|I6UDE8_ENCHA	WD_REPEATS_REGION domain-containing protein
GPU96_07g13030	DIAMOND	UniProt:GO0031507	1.82e-70	E-value	O22467	HISTONE-BINDING PROTEIN MSI1
GPU96_07g13030	DIAMOND	UniProt:GO0031507	5.51e-71	E-value	Q24572	CHROMATIN ASSEMBLY FACTOR 1 P55 SUBUNIT
GPU96_07g13030	DIAMOND	UniProt:GO0034508	2.34e-60	E-value	O94244	HISTONE ACETYLTRANSFERASE TYPE B SUBUNIT 2
GPU96_07g13030	DIAMOND	PomBase:GO0034508	1.31e-98	E-value	mis16	kinetochore protein Mis16
GPU96_07g13030	DIAMOND	PomBase:GO0031507	6.82e-10	E-value	swd3	Set1C complex WD repeat protein Swd3
### Histone acetyltransferase RTT109
GPK93_01g00830	InterProScan	CDD	---	E-value	---	---
GPK93_01g00830	InterProScan	PANTHER	---	E-value	---	---
GPK93_01g00830	InterProScan	Pfam	2.5e-07	E-value	PF08214	Histone acetylation protein
GPK93_01g00830	DIAMOND	SwissProt	---	E-value	---	---
GPK93_01g00830	DIAMOND	trEMBL	9.73e-195	E-value	tr|E0S5F3|E0S5F3_ENCIT	Histone acetyltransferase
GPK93_01g00830	QueGO	UniProt:GO0034508	0.589	TM-Score	Q9Y7Y5	HISTONE ACETYLTRANSFERASE RTT109
GPK93_01g00830	FoldSeek	PomBase:GO0034508	0.7364	TM-score	rtt109	histone lysine acetyltransferase Rtt109
GPK93_01g00830	GESAMT (MICAN)	RCSB	0.4463 (0.799)	Q-score (TM-score)	3QM0_A	HISTONE ACETYLTRANSFERASE RTT109
GPK93_01g00830	GESAMT (MICAN)	RCSB	0.3951 (0.785)	Q-score (TM-score)	5ZBA_A	DNA DAMAGE RESPONSE PROTEIN RTT109, PUTATIVE
J0A71_11g23680	InterProScan	CDD	---	E-value	---	---
J0A71_11g23680	InterProScan	PANTHER	---	E-value	---	---
J0A71_11g23680	InterProScan	Pfam	---	E-value	---	---
J0A71_11g23680	DIAMOND	SwissProt	---	E-value	---	---
J0A71_11g23680	DIAMOND	trEMBL	---	E-value	---	---
J0A71_11g23680	DIAMOND	PomBase:GO0034508	5.97e-06	E-value	rtt109	histone lysine acetyltransferase Rtt109
J0A71_11g23680	QueGO	UniProt:GO0031507	0.597	TM-Score	Q9Y7Y5	HISTONE ACETYLTRANSFERASE RTT109
J0A71_11g23680	QueGO	UniProt:GO0032259	0.338	TM-Score	5U7G_A	HISTONE LYSINE ACETYLTRANSFERASE CREBBP
J0A71_11g23680	FoldSeek	PomBase:GO0034508	0.7111	TM-score	rtt109	histone lysine acetyltransferase Rtt109
J0A71_11g23680	GESAMT (MICAN)	RCSB	0.3947 (0.717)	Q-score (TM-score)	7BXW_A	HISTONE ACETYLTRANSFERASE RTT109
J0A71_11g23680	GESAMT (MICAN)	RCSB	0.3922 (0.734)	Q-score (TM-score)	7C3O_A	HISTONE ACETYLTRANSFERASE RTT109
J0A71_11g23680	GESAMT (MICAN)	RCSB	0.3758 (0.789)	Q-score (TM-score)	7BX1_A	HISTONE ACETYLTRANSFERASE RTT109
J0A71_11g23680	GESAMT (MICAN)	RCSB	0.3729 (0.789)	Q-score (TM-score)	7BWZ_A	HISTONE ACETYLTRANSFERASE RTT109
GPU96_01g00900	InterProScan	CDD	---	E-value	---	---
GPU96_01g00900	InterProScan	PANTHER	---	E-value	---	---
GPU96_01g00900	InterProScan	Pfam	4.2e-05	E-value	PF08214	Histone acetylation protein
GPU96_01g00900	DIAMOND	SwissProt	---	E-value	---	---
GPU96_01g00900	DIAMOND	trEMBL	1.3e-151	E-value	tr|I6TSZ1|I6TSZ1_ENCHA	Histone acetyltransferase
GPU96_01g00900	QueGO	UniProt:GO0031507	0.583	TM-Score	Q9Y7Y5	HISTONE ACETYLTRANSFERASE RTT109
GPU96_01g00900	QueGO	UniProt:GO0032259	0.336	TM-Score	5U7G_A	HISTONE LYSINE ACETYLTRANSFERASE CREBBP
GPU96_01g00900	FoldSeek	PomBase:GO0034508	0.7372	TM-score	rtt109	histone lysine acetyltransferase Rtt109
GPU96_01g00900	GESAMT (MICAN)	RCSB	0.3979 (0.795)	Q-score (TM-score)	5ZBB_A	DNA DAMAGE RESPONSE PROTEIN RTT109, PUTATIVE
GPU96_01g00900	GESAMT (MICAN)	RCSB	0.3869 (0.737)	Q-score (TM-score)	7C3O_A	HISTONE ACETYLTRANSFERASE RTT109
GPU96_01g00900	GESAMT (MICAN)	RCSB	0.3836 (0.717)	Q-score (TM-score)	7BXW_A	HISTONE ACETYLTRANSFERASE RTT109
GPU96_01g00900	GESAMT (MICAN)	RCSB	0.3722 (0.798)	Q-score (TM-score)	7BX1_A	HISTONE ACETYLTRANSFERASE RTT109
### Histone deacetylase
GPK93_03g04660	InterProScan	CDD	0	E-value	cd09991	HDAC_classI
GPK93_03g04660	InterProScan	PANTHER	0	E-value	PTHR10625	HISTONE DEACETYLASE
GPK93_03g04660	InterProScan	PANTHER	0	E-value	PTHR10625:SF200	HISTONE DEACETYLASE 2
GPK93_03g04660	InterProScan	Pfam	1.3e-84	E-value	PF00850	Histone deacetylase domain
GPK93_03g04660	DIAMOND	SwissProt	7.81e-190	E-value	sp|P56517|HDAC1_CHICK	Histone deacetylase 1
GPK93_03g04660	DIAMOND	trEMBL	0	E-value	tr|E0S6D4|E0S6D4_ENCIT	Histone deacetylase
GPK93_03g04660	DIAMOND	UniProt:GO0031507	3.08e-49	E-value	Q12214	HISTONE DEACETYLASE HOS1
GPK93_03g04660	DIAMOND	UniProt:GO0031507	4.22e-173	E-value	P32561	HISTONE DEACETYLASE RPD3
GPK93_03g04660	DIAMOND	UniProt:GO0031507	8.51e-188	E-value	Q4QQW4	HISTONE DEACETYLASE 1
GPK93_03g04660	DIAMOND	UniProt:GO0032259	3.03e-187	E-value	P70288	HISTONE DEACETYLASE 2
GPK93_03g04660	DIAMOND	PomBase:GO0031507	1.44e-23	E-value	clr3	histone deacetylase (class II) Clr3
GPK93_03g04660	DIAMOND	PomBase:GO0031507	1.67e-177	E-value	clr6	histone deacetylase (class I) H3-K9 specific Clr6
GPK93_03g04660	FoldSeek	PomBase:GO0031507	0.9339	TM-score	clr6	histone deacetylase (class I) H3-K9 specific Clr6
GPK93_03g04660	FoldSeek	PomBase:GO0031507	0.6969	TM-score	clr3	histone deacetylase (class II) Clr3
GPK93_03g04660	GESAMT (MICAN)	RCSB	0.8880 (0.891)	Q-score (TM-score)	4BKX_B	HISTONE DEACETYLASE 1
GPK93_03g04660	GESAMT (MICAN)	RCSB	0.8577 (0.883)	Q-score (TM-score)	7MOX_A	HISTONE DEACETYLASE 2
GPK93_03g04660	GESAMT (MICAN)	RCSB	0.8522 (0.880)	Q-score (TM-score)	6XDM_B	HISTONE DEACETYLASE 2
J0A71_09g20250	InterProScan	CDD	---	E-value	---	---
J0A71_09g20250	InterProScan	PANTHER	---	E-value	---	---
J0A71_09g20250	InterProScan	Pfam	---	E-value	---	---
J0A71_09g20250	DIAMOND	SwissProt	---	E-value	---	---
J0A71_09g20250	DIAMOND	trEMBL	---	E-value	---	---
J0A71_09g20250	DIAMOND	UniProt:GO0031507	1.59e-173	E-value	P32561	HISTONE DEACETYLASE RPD3
J0A71_09g20250	DIAMOND	UniProt:GO0031507	2.78e-189	E-value	Q4QQW4	HISTONE DEACETYLASE 1
J0A71_09g20250	DIAMOND	UniProt:GO0031507	3.63e-51	E-value	Q12214	HISTONE DEACETYLASE HOS1
J0A71_09g20250	DIAMOND	UniProt:GO0032259	1.72e-189	E-value	P70288	HISTONE DEACETYLASE 2
J0A71_09g20250	DIAMOND	PomBase:GO0031507	6.41e-25	E-value	clr3	histone deacetylase (class II) Clr3
J0A71_09g20250	QueGO	UniProt:GO0031507	0.991	TM-Score	4BKX_B	HISTONE DEACETYLASE 1
J0A71_09g20250	QueGO	UniProt:GO0031507	0.901	TM-Score	P32561	HISTONE DEACETYLASE RPD3
J0A71_09g20250	QueGO	UniProt:GO0032259	0.8	TM-Score	P70288	HISTONE DEACETYLASE 2
J0A71_09g20250	FoldSeek	PomBase:GO0031507	0.6948	TM-score	clr3	histone deacetylase (class II) Clr3
J0A71_09g20250	GESAMT (MICAN)	RCSB	0.8571 (0.880)	Q-score (TM-score)	6XDM_B	HISTONE DEACETYLASE 2
J0A71_09g20250	GESAMT (MICAN)	RCSB	0.8476 (0.880)	Q-score (TM-score)	7MOZ_B	HISTONE DEACETYLASE 2
J0A71_09g20250	GESAMT (MICAN)	RCSB	0.8471 (0.880)	Q-score (TM-score)	7MOY_B	HISTONE DEACETYLASE 2
J0A71_09g20250	GESAMT (MICAN)	RCSB	0.8469 (0.880)	Q-score (TM-score)	7MOS_B	HISTONE DEACETYLASE 2
GPU96_03g05530	InterProScan	CDD	0	E-value	cd09991	HDAC_classI
GPU96_03g05530	InterProScan	PANTHER	1.2e-170	E-value	PTHR10625:SF200	HISTONE DEACETYLASE 2
GPU96_03g05530	InterProScan	PANTHER	1.2e-170	E-value	PTHR10625	HISTONE DEACETYLASE
GPU96_03g05530	InterProScan	Pfam	9.4e-85	E-value	PF00850	Histone deacetylase domain
GPU96_03g05530	DIAMOND	SwissProt	5.2e-135	E-value	sp|P56517|HDAC1_CHICK	Histone deacetylase 1
GPU96_03g05530	DIAMOND	trEMBL	2.2e-195	E-value	tr|I6TIC4|I6TIC4_ENCHA	Histone deacetylase
GPU96_03g05530	DIAMOND	UniProt:GO0031507	1.82e-50	E-value	Q12214	HISTONE DEACETYLASE HOS1
GPU96_03g05530	DIAMOND	UniProt:GO0031507	7.42e-157	E-value	P32561	HISTONE DEACETYLASE RPD3
GPU96_03g05530	DIAMOND	UniProt:GO0031507	9.82e-170	E-value	Q4QQW4	HISTONE DEACETYLASE 1
GPU96_03g05530	DIAMOND	UniProt:GO0032259	2.29e-167	E-value	P70288	HISTONE DEACETYLASE 2
GPU96_03g05530	DIAMOND	PomBase:GO0031507	2.14e-26	E-value	clr3	histone deacetylase (class II) Clr3
GPU96_03g05530	DIAMOND	PomBase:GO0031507	6.38e-154	E-value	clr6	histone deacetylase (class I) H3-K9 specific Clr6
GPU96_03g05530	QueGO	UniProt:GO0031507	0.901	TM-Score	4BKX_B	HISTONE DEACETYLASE 1
GPU96_03g05530	QueGO	UniProt:GO0031507	0.776	TM-Score	P32561	HISTONE DEACETYLASE RPD3
GPU96_03g05530	FoldSeek	PomBase:GO0031507	0.8512	TM-score	clr6	histone deacetylase (class I) H3-K9 specific Clr6
GPU96_03g05530	FoldSeek	PomBase:GO0031507	0.7149	TM-score	clr3	histone deacetylase (class II) Clr3
GPU96_03g05530	GESAMT (MICAN)	RCSB	0.7640 (0.865)	Q-score (TM-score)	6XDM_B	HISTONE DEACETYLASE 2
GPU96_03g05530	GESAMT (MICAN)	RCSB	0.7634 (0.863)	Q-score (TM-score)	7LTK_B	HISTONE DEACETYLASE 2
GPU96_03g05530	GESAMT (MICAN)	RCSB	0.7515 (0.865)	Q-score (TM-score)	3MAX_A	HISTONE DEACETYLASE 2
GPU96_03g05530	GESAMT (MICAN)	RCSB	0.7504 (0.865)	Q-score (TM-score)	6WBW_A	HISTONE DEACETYLASE 2
### Histone deacetylase
GPK93_09g15850	InterProScan	CDD	0	E-value	cd09991	HDAC_classI
GPK93_09g15850	InterProScan	PANTHER	2.3e-126	E-value	PTHR10625:SF132	HISTONE DEACETYLASE RPD3
GPK93_09g15850	InterProScan	PANTHER	2.3e-126	E-value	PTHR10625	HISTONE DEACETYLASE
GPK93_09g15850	InterProScan	Pfam	2.8e-64	E-value	PF00850	Histone deacetylase domain
GPK93_09g15850	DIAMOND	SwissProt	4.83e-125	E-value	sp|Q6IRL9|HDAC3_XENLA	Histone deacetylase 3
GPK93_09g15850	DIAMOND	trEMBL	7.99e-265	E-value	tr|E0S9C8|E0S9C8_ENCIT	Histone deacetylase
GPK93_09g15850	DIAMOND	UniProt:GO0031507	3.5e-114	E-value	P32561	HISTONE DEACETYLASE RPD3
GPK93_09g15850	DIAMOND	UniProt:GO0032259	1.21e-112	E-value	P70288	HISTONE DEACETYLASE 2
GPK93_09g15850	DIAMOND	PomBase:GO0031507	1.64e-22	E-value	clr3	histone deacetylase (class II) Clr3
GPK93_09g15850	FoldSeek	PomBase:GO0031507	0.7794	TM-score	clr3	histone deacetylase (class II) Clr3
GPK93_09g15850	GESAMT (MICAN)	RCSB	0.8951 (0.986)	Q-score (TM-score)	4BKX_B	HISTONE DEACETYLASE 1
GPK93_09g15850	GESAMT (MICAN)	RCSB	0.8313 (0.968)	Q-score (TM-score)	7JS8_C	HISTONE DEACETYLASE 2
GPK93_09g15850	GESAMT (MICAN)	RCSB	0.8300 (0.967)	Q-score (TM-score)	7LTL_B	HISTONE DEACETYLASE 2
GPK93_09g15850	GESAMT (MICAN)	RCSB	0.8245 (0.967)	Q-score (TM-score)	6WHN_C	HISTONE DEACETYLASE 2
J0A71_03g05890	InterProScan	CDD	---	E-value	---	---
J0A71_03g05890	InterProScan	PANTHER	---	E-value	---	---
J0A71_03g05890	InterProScan	Pfam	---	E-value	---	---
J0A71_03g05890	DIAMOND	SwissProt	---	E-value	---	---
J0A71_03g05890	DIAMOND	trEMBL	---	E-value	---	---
J0A71_03g05890	DIAMOND	UniProt:GO0031507	6.53e-112	E-value	P32561	HISTONE DEACETYLASE RPD3
J0A71_03g05890	DIAMOND	UniProt:GO0032259	2.44e-112	E-value	P70288	HISTONE DEACETYLASE 2
J0A71_03g05890	DIAMOND	PomBase:GO0031507	2.21e-23	E-value	clr3	histone deacetylase (class II) Clr3
J0A71_03g05890	DIAMOND	PomBase:GO0031507	7.23e-116	E-value	clr6	histone deacetylase (class I) H3-K9 specific Clr6
J0A71_03g05890	QueGO	UniProt:GO0031507	0.773	TM-Score	P32561	HISTONE DEACETYLASE RPD3
J0A71_03g05890	QueGO	UniProt:GO0032259	0.685	TM-Score	P70288	HISTONE DEACETYLASE 2
J0A71_03g05890	FoldSeek	PomBase:GO0031507	0.957	TM-score	clr6	histone deacetylase (class I) H3-K9 specific Clr6
J0A71_03g05890	FoldSeek	PomBase:GO0031507	0.79	TM-score	clr3	histone deacetylase (class II) Clr3
J0A71_03g05890	GESAMT (MICAN)	RCSB	0.8450 (0.973)	Q-score (TM-score)	6WBZ_B	HISTONE DEACETYLASE 2
J0A71_03g05890	GESAMT (MICAN)	RCSB	0.8433 (0.971)	Q-score (TM-score)	6XEC_C	HISTONE DEACETYLASE 2
J0A71_03g05890	GESAMT (MICAN)	RCSB	0.8431 (0.972)	Q-score (TM-score)	6WHN_C	HISTONE DEACETYLASE 2
J0A71_03g05890	GESAMT (MICAN)	RCSB	0.8353 (0.971)	Q-score (TM-score)	7MOY_B	HISTONE DEACETYLASE 2
GPU96_09g17530	InterProScan	CDD	5.89005e-152	E-value	cd09991	HDAC_classI
GPU96_09g17530	InterProScan	PANTHER	7.2e-127	E-value	PTHR10625	HISTONE DEACETYLASE
GPU96_09g17530	InterProScan	PANTHER	7.2e-127	E-value	PTHR10625:SF132	HISTONE DEACETYLASE RPD3
GPU96_09g17530	InterProScan	Pfam	3e-63	E-value	PF00850	Histone deacetylase domain
GPU96_09g17530	DIAMOND	SwissProt	4.9e-100	E-value	sp|P56520|HDAC3_CHICK	Histone deacetylase 3
GPU96_09g17530	DIAMOND	trEMBL	2.1e-205	E-value	tr|I6UEE3|I6UEE3_ENCHA	Histone deacetylase
GPU96_09g17530	DIAMOND	UniProt:GO0031507	3.3e-114	E-value	P32561	HISTONE DEACETYLASE RPD3
GPU96_09g17530	DIAMOND	UniProt:GO0032259	1.28e-111	E-value	P70288	HISTONE DEACETYLASE 2
GPU96_09g17530	DIAMOND	PomBase:GO0031507	6.2e-24	E-value	clr3	histone deacetylase (class II) Clr3
GPU96_09g17530	QueGO	UniProt:GO0031507	0.767	TM-Score	P32561	HISTONE DEACETYLASE RPD3
GPU96_09g17530	FoldSeek	PomBase:GO0031507	0.7767	TM-score	clr3	histone deacetylase (class II) Clr3
GPU96_09g17530	GESAMT (MICAN)	RCSB	0.8294 (0.967)	Q-score (TM-score)	7MOZ_B	HISTONE DEACETYLASE 2
GPU96_09g17530	GESAMT (MICAN)	RCSB	0.8293 (0.968)	Q-score (TM-score)	4A69_A	HISTONE DEACETYLASE 3,
GPU96_09g17530	GESAMT (MICAN)	RCSB	0.8290 (0.969)	Q-score (TM-score)	7MOY_B	HISTONE DEACETYLASE 2
GPU96_09g17530	GESAMT (MICAN)	RCSB	0.8278 (0.970)	Q-score (TM-score)	6XDM_C	HISTONE DEACETYLASE 2
### Histone acetyltransferase (MYST-type)
GPK93_09g16620	InterProScan	CDD	---	E-value	---	---
GPK93_09g16620	InterProScan	PANTHER	3.8e-56	E-value	PTHR10615	HISTONE ACETYLTRANSFERASE
GPK93_09g16620	InterProScan	PANTHER	3.8e-56	E-value	PTHR10615:SF161	HISTONE ACETYLTRANSFERASE
GPK93_09g16620	InterProScan	Pfam	1.1e-49	E-value	PF01853	MOZ/SAS family
GPK93_09g16620	DIAMOND	SwissProt	1.37e-42	E-value	sp|Q4IEV4|ESA1_GIBZE	Histone acetyltransferase ESA1
GPK93_09g16620	DIAMOND	trEMBL	1.46e-212	E-value	tr|E0S903|E0S903_ENCIT	Histone acetyltransferase
GPK93_09g16620	DIAMOND	UniProt:GO0031507	6.92e-37	E-value	P34218	HISTONE ACETYLTRANSFERASE SAS3
GPK93_09g16620	DIAMOND	UniProt:GO0034508	4.44e-40	E-value	Q4WHG1	HISTONE ACETYLTRANSFERASE ESA1
GPK93_09g16620	DIAMOND	PomBase:GO0034508	9.65e-41	E-value	mst1	histone acetyltransferase, KAT5 family Mst1
GPK93_09g16620	DIAMOND	PomBase:GO0031507	9.34e-41	E-value	mst2	histone acetyltransferase Mst2
GPK93_09g16620	QueGO	UniProt:GO0031507	0.792	TM-Score	1FY7_A	HISTONE ACETYLTRANSFERASE ESA1
GPK93_09g16620	QueGO	UniProt:GO0032200	0.363	TM-Score	Q6ES10	PROBABLE HISTONE ACETYLTRANSFERASE TYPE B CATALYTIC SUBUNIT
GPK93_09g16620	QueGO	UniProt:GO0034508	0.48	TM-Score	O94446	HISTONE ACETYLTRANSFERASE MST1
GPK93_09g16620	FoldSeek	PomBase:GO0034508	0.7232	TM-score	mst1	histone acetyltransferase, KAT5 family Mst1
GPK93_09g16620	FoldSeek	PomBase:GO0031507	0.7352	TM-score	mst2	histone acetyltransferase Mst2
GPK93_09g16620	FoldSeek	PomBase:GO0031507	0.5304	TM-score	hat1	histone acetyltransferase Hat1
GPK93_09g16620	GESAMT (MICAN)	RCSB	0.7138 (0.823)	Q-score (TM-score)	5J8C_A	HISTONE ACETYLTRANSFERASE KAT8
GPK93_09g16620	GESAMT (MICAN)	RCSB	0.5737 (0.773)	Q-score (TM-score)	3TOA_A	HISTONE ACETYLTRANSFERASE MYST1
GPK93_09g16620	GESAMT (MICAN)	RCSB	0.5715 (0.762)	Q-score (TM-score)	7CMR_A	HISTONE ACETYLTRANSFERASE KAT8
J0A71_03g06560	InterProScan	CDD	---	E-value	---	---
J0A71_03g06560	InterProScan	PANTHER	---	E-value	---	---
J0A71_03g06560	InterProScan	Pfam	---	E-value	---	---
J0A71_03g06560	DIAMOND	SwissProt	---	E-value	---	---
J0A71_03g06560	DIAMOND	trEMBL	---	E-value	---	---
J0A71_03g06560	DIAMOND	PomBase:GO0034508	2.19e-41	E-value	mst1	histone acetyltransferase, KAT5 family Mst1
J0A71_03g06560	DIAMOND	PomBase:GO0031507	8.3e-43	E-value	mst2	histone acetyltransferase Mst2
J0A71_03g06560	QueGO	UniProt:GO0031507	0.365	TM-Score	Q6ES10	PROBABLE HISTONE ACETYLTRANSFERASE TYPE B CATALYTIC SUBUNIT
J0A71_03g06560	QueGO	UniProt:GO0032200	0.46	TM-Score	Q6FQ55	N-ACETYLTRANSFERASE ECO1
J0A71_03g06560	QueGO	UniProt:GO0034508	0.477	TM-Score	O94446	HISTONE ACETYLTRANSFERASE MST1
J0A71_03g06560	FoldSeek	PomBase:GO0034508	0.7258	TM-score	mst1	histone acetyltransferase, KAT5 family Mst1
J0A71_03g06560	FoldSeek	PomBase:GO0031507	0.5385	TM-score	hat1	histone acetyltransferase Hat1
J0A71_03g06560	GESAMT (MICAN)	RCSB	0.5782 (0.771)	Q-score (TM-score)	3TOB_A	HISTONE ACETYLTRANSFERASE MYST1
J0A71_03g06560	GESAMT (MICAN)	RCSB	0.5762 (0.763)	Q-score (TM-score)	7CMR_A	HISTONE ACETYLTRANSFERASE KAT8
J0A71_03g06560	GESAMT (MICAN)	RCSB	0.5729 (0.776)	Q-score (TM-score)	2PQ8_A	PROBABLE HISTONE ACETYLTRANSFERASE MYST1
J0A71_03g06560	GESAMT (MICAN)	RCSB	0.5722 (0.772)	Q-score (TM-score)	2Y0M_A	PROBABLE HISTONE ACETYLTRANSFERASE MYST1
GPU96_09g18300	InterProScan	CDD	0.00569749	E-value	cd04301	NAT_SF
GPU96_09g18300	InterProScan	PANTHER	1.7e-52	E-value	PTHR10615	HISTONE ACETYLTRANSFERASE
GPU96_09g18300	InterProScan	PANTHER	1.7e-52	E-value	PTHR10615:SF82	HISTONE ACETYLTRANSFERASE KAT8
GPU96_09g18300	InterProScan	Pfam	4.7e-48	E-value	PF01853	MOZ/SAS family
GPU96_09g18300	DIAMOND	SwissProt	4.4e-38	E-value	sp|Q6C710|ESA1_YARLI	Histone acetyltransferase ESA1
GPU96_09g18300	DIAMOND	trEMBL	2.3e-165	E-value	tr|I6UQY7|I6UQY7_ENCHA	Histone acetyltransferase
GPU96_09g18300	DIAMOND	UniProt:GO0031507	3.19e-37	E-value	P34218	HISTONE ACETYLTRANSFERASE SAS3
GPU96_09g18300	DIAMOND	UniProt:GO0034508	1.27e-39	E-value	Q4WHG1	HISTONE ACETYLTRANSFERASE ESA1
GPU96_09g18300	DIAMOND	PomBase:GO0034508	7.66e-43	E-value	mst1	histone acetyltransferase, KAT5 family Mst1
GPU96_09g18300	DIAMOND	PomBase:GO0031507	2.36e-39	E-value	mst2	histone acetyltransferase Mst2
GPU96_09g18300	QueGO	UniProt:GO0031507	0.353	TM-Score	Q6ES10	PROBABLE HISTONE ACETYLTRANSFERASE TYPE B CATALYTIC SUBUNIT
GPU96_09g18300	QueGO	UniProt:GO0032200	0.437	TM-Score	Q6FQ55	N-ACETYLTRANSFERASE ECO1
GPU96_09g18300	QueGO	UniProt:GO0034508	0.477	TM-Score	O94446	HISTONE ACETYLTRANSFERASE MST1
GPU96_09g18300	FoldSeek	PomBase:GO0034508	0.7086	TM-score	mst1	histone acetyltransferase, KAT5 family Mst1
GPU96_09g18300	FoldSeek	PomBase:GO0031507	0.706	TM-score	mst2	histone acetyltransferase Mst2
GPU96_09g18300	FoldSeek	PomBase:GO0031507	0.5193	TM-score	hat1	histone acetyltransferase Hat1
GPU96_09g18300	GESAMT (MICAN)	RCSB	0.5616 (0.766)	Q-score (TM-score)	5GK9_A	HISTONE ACETYLTRANSFERASE KAT7
GPU96_09g18300	GESAMT (MICAN)	RCSB	0.5614 (0.766)	Q-score (TM-score)	3TOB_A	HISTONE ACETYLTRANSFERASE MYST1
GPU96_09g18300	GESAMT (MICAN)	RCSB	0.5536 (0.768)	Q-score (TM-score)	6OIQ_A	HISTONE ACETYLTRANSFERASE KAT8
GPU96_09g18300	GESAMT (MICAN)	RCSB	0.5457 (0.773)	Q-score (TM-score)	6OIR_A	HISTONE ACETYLTRANSFERASE KAT8
### Histone acetyltransferase (MYST-type)
GPK93_10g18170	InterProScan	CDD	---	E-value	---	---
GPK93_10g18170	InterProScan	PANTHER	7.8e-119	E-value	PTHR10615	HISTONE ACETYLTRANSFERASE
GPK93_10g18170	InterProScan	PANTHER	7.8e-119	E-value	PTHR10615:SF161	HISTONE ACETYLTRANSFERASE
GPK93_10g18170	InterProScan	Pfam	1.8e-20	E-value	PF17772	MYST family zinc finger domain
GPK93_10g18170	InterProScan	Pfam	9.5e-18	E-value	PF11717	RNA binding activity-knot of a chromodomain
GPK93_10g18170	DIAMOND	SwissProt	7.88e-100	E-value	sp|Q6C710|ESA1_YARLI	Histone acetyltransferase ESA1
GPK93_10g18170	DIAMOND	trEMBL	7.51e-269	E-value	tr|E0S9K2|E0S9K2_ENCIT	Histone acetyltransferase
GPK93_10g18170	DIAMOND	UniProt:GO0031507	1.21e-63	E-value	P34218	HISTONE ACETYLTRANSFERASE SAS3
GPK93_10g18170	DIAMOND	UniProt:GO0031507	4.55e-40	E-value	P40963	HISTONE ACETYLTRANSFERASE SAS2
GPK93_10g18170	DIAMOND	UniProt:GO0031507	6.13e-88	E-value	Q7S9B6	HISTONE ACETYLTRANSFERASE ESA-1
GPK93_10g18170	DIAMOND	UniProt:GO0034508	1.62e-91	E-value	Q4WHG1	HISTONE ACETYLTRANSFERASE ESA1
GPK93_10g18170	DIAMOND	UniProt:GO0034508	4.48e-98	E-value	O94446	HISTONE ACETYLTRANSFERASE MST1
GPK93_10g18170	DIAMOND	PomBase:GO0034508	3.57e-98	E-value	mst1	histone acetyltransferase, KAT5 family Mst1
GPK93_10g18170	DIAMOND	PomBase:GO0031507	2.21e-70	E-value	mst2	histone acetyltransferase Mst2
GPK93_10g18170	QueGO	UniProt:GO0031507	0.609	TM-Score	4PSW_A	HISTONE ACETYLTRANSFERASE TYPE B CATALYTIC SUBUNIT
GPK93_10g18170	QueGO	UniProt:GO0031507	0.589	TM-Score	Q7S9B6	HISTONE ACETYLTRANSFERASE ESA-1
GPK93_10g18170	QueGO	UniProt:GO0032200	0.723	TM-Score	P40963	HISTONE ACETYLTRANSFERASE SAS2
GPK93_10g18170	QueGO	UniProt:GO0032200	0.634	TM-Score	1BOB_A	HISTONE ACETYLTRANSFERASE TYPE B CATALYTIC SUBUNIT
GPK93_10g18170	QueGO	UniProt:GO0032200	0.416	TM-Score	Q869X7	HISTONE ACETYLTRANSFERASE TYPE B CATALYTIC SUBUNIT DDB_G0275159
GPK93_10g18170	QueGO	UniProt:GO0032200	0.415	TM-Score	Q6ES10	PROBABLE HISTONE ACETYLTRANSFERASE TYPE B CATALYTIC SUBUNIT
GPK93_10g18170	QueGO	UniProt:GO0034508	0.722	TM-Score	O94446	HISTONE ACETYLTRANSFERASE MST1
GPK93_10g18170	QueGO	UniProt:GO0034508	0.58	TM-Score	P0CP02	HISTONE ACETYLTRANSFERASE ESA1
GPK93_10g18170	FoldSeek	PomBase:GO0034508	0.8373	TM-score	mst1	histone acetyltransferase, KAT5 family Mst1
GPK93_10g18170	FoldSeek	PomBase:GO0031507	0.4483	TM-score	hat1	histone acetyltransferase Hat1
GPK93_10g18170	GESAMT (MICAN)	RCSB	0.6610 (0.694)	Q-score (TM-score)	5J8C_A	HISTONE ACETYLTRANSFERASE KAT8
GPK93_10g18170	GESAMT (MICAN)	RCSB	0.5720 (0.662)	Q-score (TM-score)	6MAK_A	HISTONE ACETYLTRANSFERASE KAT7
J0A71_02g03550	InterProScan	CDD	---	E-value	---	---
J0A71_02g03550	InterProScan	PANTHER	---	E-value	---	---
J0A71_02g03550	InterProScan	Pfam	---	E-value	---	---
J0A71_02g03550	DIAMOND	SwissProt	---	E-value	---	---
J0A71_02g03550	DIAMOND	trEMBL	---	E-value	---	---
J0A71_02g03550	DIAMOND	UniProt:GO0031507	1.26e-67	E-value	Q10325	HISTONE ACETYLTRANSFERASE MST2
J0A71_02g03550	DIAMOND	UniProt:GO0031507	1.27e-86	E-value	Q7S9B6	HISTONE ACETYLTRANSFERASE ESA-1
J0A71_02g03550	DIAMOND	UniProt:GO0031507	1.42e-40	E-value	P40963	HISTONE ACETYLTRANSFERASE SAS2
J0A71_02g03550	DIAMOND	UniProt:GO0031507	2.01e-97	E-value	Q75BY2	HISTONE ACETYLTRANSFERASE ESA1
J0A71_02g03550	DIAMOND	UniProt:GO0032200	2.46e-63	E-value	P34218	HISTONE ACETYLTRANSFERASE SAS3
J0A71_02g03550	DIAMOND	UniProt:GO0034508	1.36e-96	E-value	O94446	HISTONE ACETYLTRANSFERASE MST1
J0A71_02g03550	DIAMOND	UniProt:GO0034508	4.42e-94	E-value	Q4WHG1	HISTONE ACETYLTRANSFERASE ESA1
J0A71_02g03550	DIAMOND	PomBase:GO0034508	4.62e-93	E-value	mst1	histone acetyltransferase, KAT5 family Mst1
J0A71_02g03550	DIAMOND	PomBase:GO0031507	4.5e-70	E-value	mst2	histone acetyltransferase Mst2
J0A71_02g03550	QueGO	UniProt:GO0031507	0.576	TM-Score	Q7S9B6	HISTONE ACETYLTRANSFERASE ESA-1
J0A71_02g03550	QueGO	UniProt:GO0031507	0.431	TM-Score	Q869X7	HISTONE ACETYLTRANSFERASE TYPE B CATALYTIC SUBUNIT DDB_G0275159
J0A71_02g03550	QueGO	UniProt:GO0031507	0.425	TM-Score	Q6ES10	PROBABLE HISTONE ACETYLTRANSFERASE TYPE B CATALYTIC SUBUNIT
J0A71_02g03550	QueGO	UniProt:GO0032259	0.721	TM-Score	6BPH_A	AT-RICH INTERACTIVE DOMAIN-CONTAINING PROTEIN 4A
J0A71_02g03550	QueGO	UniProt:GO0034508	0.721	TM-Score	O94446	HISTONE ACETYLTRANSFERASE MST1
J0A71_02g03550	QueGO	UniProt:GO0034508	0.57	TM-Score	P0CP02	HISTONE ACETYLTRANSFERASE ESA1
J0A71_02g03550	FoldSeek	PomBase:GO0034508	0.8115	TM-score	mst1	histone acetyltransferase, KAT5 family Mst1
J0A71_02g03550	FoldSeek	PomBase:GO0031507	0.6599	TM-score	mst2	histone acetyltransferase Mst2
J0A71_02g03550	FoldSeek	PomBase:GO0031507	0.4484	TM-score	hat1	histone acetyltransferase Hat1
J0A71_02g03550	GESAMT (MICAN)	RCSB	0.5654 (0.662)	Q-score (TM-score)	6MAJ_A	HISTONE ACETYLTRANSFERASE KAT7
J0A71_02g03550	GESAMT (MICAN)	RCSB	0.5604 (0.661)	Q-score (TM-score)	7D0P_A	HISTONE ACETYLTRANSFERASE KAT7
J0A71_02g03550	GESAMT (MICAN)	RCSB	0.5519 (0.660)	Q-score (TM-score)	7D0S_A	HISTONE ACETYLTRANSFERASE KAT7
J0A71_02g03550	GESAMT (MICAN)	RCSB	0.5429 (0.661)	Q-score (TM-score)	7D0Q_A	HISTONE ACETYLTRANSFERASE KAT7
GPU96_10g19350	InterProScan	CDD	---	E-value	---	---
GPU96_10g19350	InterProScan	PANTHER	3.7e-117	E-value	PTHR10615	HISTONE ACETYLTRANSFERASE
GPU96_10g19350	InterProScan	PANTHER	3.7e-117	E-value	PTHR10615:SF161	HISTONE ACETYLTRANSFERASE
GPU96_10g19350	InterProScan	Pfam	1.1e-18	E-value	PF11717	RNA binding activity-knot of a chromodomain
GPU96_10g19350	InterProScan	Pfam	3.3e-19	E-value	PF17772	MYST family zinc finger domain
GPU96_10g19350	InterProScan	Pfam	7.4e-78	E-value	PF01853	MOZ/SAS family
GPU96_10g19350	DIAMOND	SwissProt	2.1e-80	E-value	sp|Q6C710|ESA1_YARLI	Histone acetyltransferase ESA1
GPU96_10g19350	DIAMOND	trEMBL	2.3e-205	E-value	tr|I6UEZ4|I6UEZ4_ENCHA	Histone acetyltransferase
GPU96_10g19350	DIAMOND	UniProt:GO0031507	1.1e-87	E-value	Q7S9B6	HISTONE ACETYLTRANSFERASE ESA-1
GPU96_10g19350	DIAMOND	UniProt:GO0031507	1.43e-69	E-value	Q10325	HISTONE ACETYLTRANSFERASE MST2
GPU96_10g19350	DIAMOND	UniProt:GO0031507	1.71e-63	E-value	P34218	HISTONE ACETYLTRANSFERASE SAS3
GPU96_10g19350	DIAMOND	UniProt:GO0031507	5.11e-40	E-value	P40963	HISTONE ACETYLTRANSFERASE SAS2
GPU96_10g19350	DIAMOND	UniProt:GO0034508	1.64e-90	E-value	Q4WHG1	HISTONE ACETYLTRANSFERASE ESA1
GPU96_10g19350	DIAMOND	UniProt:GO0034508	8.25e-98	E-value	O94446	HISTONE ACETYLTRANSFERASE MST1
GPU96_10g19350	DIAMOND	PomBase:GO0034508	7.45e-100	E-value	mst1	histone acetyltransferase, KAT5 family Mst1
GPU96_10g19350	DIAMOND	PomBase:GO0031507	4.07e-72	E-value	mst2	histone acetyltransferase Mst2
GPU96_10g19350	QueGO	UniProt:GO0031507	0.582	TM-Score	Q7S9B6	HISTONE ACETYLTRANSFERASE ESA-1
GPU96_10g19350	QueGO	UniProt:GO0031507	0.432	TM-Score	Q869X7	HISTONE ACETYLTRANSFERASE TYPE B CATALYTIC SUBUNIT DDB_G0275159
GPU96_10g19350	QueGO	UniProt:GO0031507	0.416	TM-Score	Q6ES10	PROBABLE HISTONE ACETYLTRANSFERASE TYPE B CATALYTIC SUBUNIT
GPU96_10g19350	QueGO	UniProt:GO0034508	0.724	TM-Score	O94446	HISTONE ACETYLTRANSFERASE MST1
GPU96_10g19350	QueGO	UniProt:GO0034508	0.579	TM-Score	P0CP02	HISTONE ACETYLTRANSFERASE ESA1
GPU96_10g19350	FoldSeek	PomBase:GO0034508	0.8199	TM-score	mst1	histone acetyltransferase, KAT5 family Mst1
GPU96_10g19350	FoldSeek	PomBase:GO0031507	0.4482	TM-score	hat1	histone acetyltransferase Hat1
GPU96_10g19350	GESAMT (MICAN)	RCSB	0.5730 (0.662)	Q-score (TM-score)	5GK9_A	HISTONE ACETYLTRANSFERASE KAT7
GPU96_10g19350	GESAMT (MICAN)	RCSB	0.5608 (0.661)	Q-score (TM-score)	6MAJ_A	HISTONE ACETYLTRANSFERASE KAT7
GPU96_10g19350	GESAMT (MICAN)	RCSB	0.5596 (0.662)	Q-score (TM-score)	7D0P_A	HISTONE ACETYLTRANSFERASE KAT7
GPU96_10g19350	GESAMT (MICAN)	RCSB	0.5547 (0.661)	Q-score (TM-score)	7D0Q_A	HISTONE ACETYLTRANSFERASE KAT7
### Histone acetyltransferase GCN5
GPK93_10g18990	InterProScan	CDD	2.71922e-05	E-value	cd04301	NAT_SF
GPK93_10g18990	InterProScan	CDD	9.8377e-43	E-value	cd05509	Bromo_gcn5_like
GPK93_10g18990	InterProScan	PANTHER	9.2e-71	E-value	PTHR45750:SF3	GH11602P
GPK93_10g18990	InterProScan	PANTHER	9.2e-71	E-value	PTHR45750	GH11602P
GPK93_10g18990	InterProScan	Pfam	1.5e-25	E-value	PF00439	Bromodomain
GPK93_10g18990	DIAMOND	SwissProt	1.73e-72	E-value	sp|Q03330|GCN5_YEAST	Histone acetyltransferase GCN5
GPK93_10g18990	DIAMOND	trEMBL	5.4e-302	E-value	tr|E0S9S8|E0S9S8_ENCIT	Histone acetyltransferase GCN5
GPK93_10g18990	DIAMOND	PomBase:GO0031507	4.8e-15	E-value	bdf2	BET family double bromodomain protein Bdf2
GPK93_10g18990	QueGO	UniProt:GO0031507	0.832	TM-Score	7B7G_A	BROMODOMAIN ADJACENT TO ZINC FINGER DOMAIN PROTEIN 2A
GPK93_10g18990	QueGO	UniProt:GO0032200	0.492	TM-Score	5PWZ_A	NUCLEAR AUTOANTIGEN SP-100
GPK93_10g18990	QueGO	UniProt:GO0032200	0.397	TM-Score	P43605	N-ACETYLTRANSFERASE ECO1
GPK93_10g18990	QueGO	UniProt:GO0032200	0.36	TM-Score	1BOB_A	HISTONE ACETYLTRANSFERASE TYPE B CATALYTIC SUBUNIT
GPK93_10g18990	QueGO	UniProt:GO0032259	0.911	TM-Score	5MGL_A	BROMODOMAIN ADJACENT TO ZINC FINGER DOMAIN PROTEIN 2A
GPK93_10g18990	QueGO	UniProt:GO0032259	0.847	TM-Score	3P1E_A	CREB-BINDING PROTEIN
GPK93_10g18990	FoldSeek	PomBase:GO0031507	0.2528	TM-score	bdf2	BET family double bromodomain protein Bdf2
J0A71_02g04360	InterProScan	CDD	---	E-value	---	---
J0A71_02g04360	InterProScan	PANTHER	---	E-value	---	---
J0A71_02g04360	InterProScan	Pfam	---	E-value	---	---
J0A71_02g04360	DIAMOND	SwissProt	---	E-value	---	---
J0A71_02g04360	DIAMOND	trEMBL	---	E-value	---	---
J0A71_02g04360	DIAMOND	PomBase:GO0031507	4.29e-17	E-value	bdf2	BET family double bromodomain protein Bdf2
J0A71_02g04360	QueGO	UniProt:GO0031507	0.82	TM-Score	6KMB_A	NUCLEAR PROTEIN STH1/NPS1
J0A71_02g04360	QueGO	UniProt:GO0031507	0.359	TM-Score	1BOB_A	HISTONE ACETYLTRANSFERASE TYPE B CATALYTIC SUBUNIT
J0A71_02g04360	QueGO	UniProt:GO0032200	0.497	TM-Score	4PTB_A	NUCLEAR AUTOANTIGEN SP-100
J0A71_02g04360	QueGO	UniProt:GO0032259	0.829	TM-Score	3MQM_A	HISTONE-LYSINE N-METHYLTRANSFERASE ASH1L
J0A71_02g04360	QueGO	UniProt:GO0032259	0.502	TM-Score	3LQJ_A	HISTONE-LYSINE N-METHYLTRANSFERASE 2A
J0A71_02g04360	FoldSeek	PomBase:GO0031507	0.2681	TM-score	bdf2	BET family double bromodomain protein Bdf2
J0A71_02g04360	GESAMT (MICAN)	RCSB	0.1022 (0.318)	Q-score (TM-score)	2WPW_A	ORF14
J0A71_02g04360	GESAMT (MICAN)	RCSB	0.1014 (0.274)	Q-score (TM-score)	3DDD_A	PUTATIVE ACETYLTRANSFERASE
J0A71_02g04360	GESAMT (MICAN)	RCSB	0.1013 (0.313)	Q-score (TM-score)	2WPX_B	ORF14
J0A71_02g04360	GESAMT (MICAN)	RCSB	0.1008 (0.314)	Q-score (TM-score)	2WPX_A	ORF14
GPU96_10g20160	InterProScan	CDD	0.00124127	E-value	cd04301	NAT_SF
GPU96_10g20160	InterProScan	PANTHER	1.7e-78	E-value	PTHR45750	GH11602P
GPU96_10g20160	InterProScan	PANTHER	1.7e-78	E-value	PTHR45750:SF3	GH11602P
GPU96_10g20160	InterProScan	Pfam	1.4e-26	E-value	PF00439	Bromodomain
GPU96_10g20160	DIAMOND	SwissProt	4.1e-66	E-value	sp|Q6FTW5|GCN5_CANGA	Histone acetyltransferase GCN5
GPU96_10g20160	DIAMOND	trEMBL	1.4e-232	E-value	tr|I6TLT0|I6TLT0_ENCHA	Histone acetyltransferase GCN5
GPU96_10g20160	DIAMOND	UniProt:GO0032259	2.02e-06	E-value	Q99MY8	HISTONE-LYSINE N-METHYLTRANSFERASE ASH1L
GPU96_10g20160	DIAMOND	PomBase:GO0031507	5.42e-17	E-value	bdf2	BET family double bromodomain protein Bdf2
GPU96_10g20160	QueGO	UniProt:GO0031507	0.821	TM-Score	6KMB_A	NUCLEAR PROTEIN STH1/NPS1
GPU96_10g20160	QueGO	UniProt:GO0031507	0.356	TM-Score	1BOB_A	HISTONE ACETYLTRANSFERASE TYPE B CATALYTIC SUBUNIT
GPU96_10g20160	QueGO	UniProt:GO0032200	0.508	TM-Score	4PTB_A	NUCLEAR AUTOANTIGEN SP-100
GPU96_10g20160	QueGO	UniProt:GO0032259	0.855	TM-Score	3DWY_A	CREB-BINDING PROTEIN
GPU96_10g20160	QueGO	UniProt:GO0032259	0.838	TM-Score	5W0I_A	HISTONE LYSINE ACETYLTRANSFERASE CREBBP
GPU96_10g20160	QueGO	UniProt:GO0032259	0.821	TM-Score	3MQM_A	HISTONE-LYSINE N-METHYLTRANSFERASE ASH1L
GPU96_10g20160	FoldSeek	PomBase:GO0031507	0.2525	TM-score	bdf2	BET family double bromodomain protein Bdf2
GPU96_10g20160	GESAMT (MICAN)	RCSB	0.1010 (0.315)	Q-score (TM-score)	2WPW_A	ORF14
GPU96_10g20160	GESAMT (MICAN)	RCSB	0.1007 (0.282)	Q-score (TM-score)	3DDD_A	PUTATIVE ACETYLTRANSFERASE
### rRNA small subunit methyltransferase NEP1
GPK93_01g00390	InterProScan	CDD	---	E-value	---	---
GPK93_01g00390	InterProScan	PANTHER	4.4e-24	E-value	PTHR12636	NEP1/MRA1
GPK93_01g00390	InterProScan	Pfam	5.3e-28	E-value	PF03587	EMG1/NEP1 methyltransferase
GPK93_01g00390	DIAMOND	SwissProt	6.46e-20	E-value	sp|O35130|NEP1_MOUSE	Ribosomal RNA small subunit methyltransferase NEP1
GPK93_01g00390	DIAMOND	trEMBL	4.41e-124	E-value	tr|E0S5B3|E0S5B3_ENCIT	Putative Mra1-like protein
GPK93_01g00390	DIAMOND	UniProt:GO0032259	2.37e-21	E-value	Q9XX15	RIBOSOMAL RNA SMALL SUBUNIT METHYLTRANSFERASE NEP-1
GPK93_01g00390	DIAMOND	UniProt:GO0032259	4.97e-21	E-value	Q9P8P7	RIBOSOMAL RNA SMALL SUBUNIT METHYLTRANSFERASE NEP1
GPK93_01g00390	DIAMOND	PomBase:GO0032259	1.26e-21	E-value	mra1	rRNA (pseudouridine) methyltransferase Mra1
GPK93_01g00390	QueGO	UniProt:GO0032259	0.733	TM-Score	2V3K_A	RIBOSOMAL RNA SMALL SUBUNIT METHYLTRANSFERASE NEP1
GPK93_01g00390	QueGO	UniProt:GO0032259	0.635	TM-Score	A6UUT1	TRNA (PSEUDOURIDINE(54)-N(1))-METHYLTRANSFERASE
GPK93_01g00390	FoldSeek	PomBase:GO0032259	0.8492	TM-score	mra1	rRNA (pseudouridine) methyltransferase Mra1
GPK93_01g00390	GESAMT (MICAN)	RCSB	0.6313 (0.887)	Q-score (TM-score)	5TZS_j	RIBOSOMAL RNA SMALL SUBUNIT METHYLTRANSFERASE NEP1
GPK93_01g00390	GESAMT (MICAN)	RCSB	0.6203 (0.865)	Q-score (TM-score)	5JPQ_e	EMG1
J0A71_11g23270	InterProScan	CDD	---	E-value	---	---
J0A71_11g23270	InterProScan	PANTHER	---	E-value	---	---
J0A71_11g23270	InterProScan	Pfam	---	E-value	---	---
J0A71_11g23270	DIAMOND	SwissProt	---	E-value	---	---
J0A71_11g23270	DIAMOND	trEMBL	---	E-value	---	---
J0A71_11g23270	DIAMOND	UniProt:GO0032259	1.61e-20	E-value	Q9XX15	RIBOSOMAL RNA SMALL SUBUNIT METHYLTRANSFERASE NEP-1
J0A71_11g23270	DIAMOND	UniProt:GO0032259	1.64e-21	E-value	Q9P8P7	RIBOSOMAL RNA SMALL SUBUNIT METHYLTRANSFERASE NEP1
J0A71_11g23270	DIAMOND	UniProt:GO0032259	6.14e-22	E-value	Q10107	RIBOSOMAL RNA SMALL SUBUNIT METHYLTRANSFERASE MRA1
J0A71_11g23270	QueGO	UniProt:GO0032259	0.394	TM-Score	P44676	UNCHARACTERIZED TRNA/RRNA METHYLTRANSFERASE HI_0380
J0A71_11g23270	QueGO	UniProt:GO0032259	0.318	TM-Score	A0QAB6	UNCHARACTERIZED TRNA/RRNA METHYLTRANSFERASE MAV_0574
J0A71_11g23270	QueGO	UniProt:GO0032259	0.317	TM-Score	Q743W2	UNCHARACTERIZED TRNA/RRNA METHYLTRANSFERASE MAP_0479
J0A71_11g23270	QueGO	UniProt:GO0032259	0.316	TM-Score	B2HJ20	UNCHARACTERIZED TRNA/RRNA METHYLTRANSFERASE MMAR_5079
J0A71_11g23270	GESAMT (MICAN)	RCSB	0.6538 (0.892)	Q-score (TM-score)	5TZS_j	RIBOSOMAL RNA SMALL SUBUNIT METHYLTRANSFERASE NEP1
J0A71_11g23270	GESAMT (MICAN)	RCSB	0.6537 (0.892)	Q-score (TM-score)	5JPQ_e	EMG1
J0A71_11g23270	GESAMT (MICAN)	RCSB	0.6507 (0.892)	Q-score (TM-score)	3OIJ_A	ESSENTIAL FOR MITOTIC GROWTH 1
J0A71_11g23270	GESAMT (MICAN)	RCSB	0.6479 (0.881)	Q-score (TM-score)	3OII_A	ESSENTIAL FOR MITOTIC GROWTH 1
GPU96_01g00490	InterProScan	CDD	---	E-value	---	---
GPU96_01g00490	InterProScan	PANTHER	3.1e-23	E-value	PTHR12636	NEP1/MRA1
GPU96_01g00490	InterProScan	Pfam	7.5e-28	E-value	PF03587	EMG1/NEP1 methyltransferase
GPU96_01g00490	DIAMOND	SwissProt	1.2e-17	E-value	sp|Q92979|NEP1_HUMAN	Ribosomal RNA small subunit methyltransferase NEP1
GPU96_01g00490	DIAMOND	trEMBL	7.1e-96	E-value	tr|I6THC6|I6THC6_ENCHA	40S ribosomal biogenesis protein
GPU96_01g00490	DIAMOND	UniProt:GO0032259	1.12e-25	E-value	Q92979	RIBOSOMAL RNA SMALL SUBUNIT METHYLTRANSFERASE NEP1
GPU96_01g00490	QueGO	UniProt:GO0032259	0.569	TM-Score	2O3A_A	TRNA (CYTIDINE(56)-2'-O)-METHYLTRANSFERASE
GPU96_01g00490	QueGO	UniProt:GO0032259	0.434	TM-Score	O51468	UNCHARACTERIZED TRNA/RRNA METHYLTRANSFERASE BB_0516
GPU96_01g00490	QueGO	UniProt:GO0032259	0.389	TM-Score	1P9P_A	TRNA (GUANINE-N(1)-)-METHYLTRANSFERASE
GPU96_01g00490	QueGO	UniProt:GO0032259	0.307	TM-Score	A0QAB6	UNCHARACTERIZED TRNA/RRNA METHYLTRANSFERASE MAV_0574
GPU96_01g00490	GESAMT (MICAN)	RCSB	0.6540 (0.896)	Q-score (TM-score)	5JPQ_e	EMG1
GPU96_01g00490	GESAMT (MICAN)	RCSB	0.6540 (0.896)	Q-score (TM-score)	5TZS_j	RIBOSOMAL RNA SMALL SUBUNIT METHYLTRANSFERASE NEP1
GPU96_01g00490	GESAMT (MICAN)	RCSB	0.6509 (0.896)	Q-score (TM-score)	3OIJ_A	ESSENTIAL FOR MITOTIC GROWTH 1
GPU96_01g00490	GESAMT (MICAN)	RCSB	0.6415 (0.892)	Q-score (TM-score)	3OII_A	ESSENTIAL FOR MITOTIC GROWTH 1
### rRNA small subunit methyltransferase A
GPK93_04g05530	InterProScan	CDD	2.78205e-11	E-value	cd02440	AdoMet_MTases
GPK93_04g05530	InterProScan	PANTHER	4e-99	E-value	PTHR11727	DIMETHYLADENOSINE TRANSFERASE
GPK93_04g05530	InterProScan	PANTHER	4e-99	E-value	PTHR11727:SF7	DIMETHYLADENOSINE TRANSFERASE-RELATED
GPK93_04g05530	InterProScan	Pfam	3.9e-57	E-value	PF00398	Ribosomal RNA adenine dimethylase
GPK93_04g05530	DIAMOND	SwissProt	9.51e-98	E-value	sp|Q9D0D4|DIM1_MOUSE	Probable dimethyladenosine transferase
GPK93_04g05530	DIAMOND	trEMBL	5.41e-198	E-value	tr|E0S6J5|E0S6J5_ENCIT	rRNA adenine N(6)-methyltransferase
GPK93_04g05530	DIAMOND	UniProt:GO0032259	1.3e-100	E-value	Q9D0D4	PROBABLE DIMETHYLADENOSINE TRANSFERASE
GPK93_04g05530	DIAMOND	UniProt:GO0032259	3.74e-65	E-value	Q9FK02	RIBOSOMAL RNA SMALL SUBUNIT METHYLTRANSFERASE, MITOCHONDRIAL
GPK93_04g05530	DIAMOND	UniProt:GO0032259	5.72e-26	E-value	Q5YPY6	RIBOSOMAL RNA SMALL SUBUNIT METHYLTRANSFERASE A
GPK93_04g05530	DIAMOND	UniProt:GO0032259	8.94e-38	E-value	A4FY32	PROBABLE RIBOSOMAL RNA SMALL SUBUNIT METHYLTRANSFERASE A
GPK93_04g05530	DIAMOND	PomBase:GO0032259	6.46e-98	E-value	cdh1	18S rRNA dimethylase Cdh1
GPK93_04g05530	QueGO	UniProt:GO0031507	0.453	TM-Score	P0CP45	PROTEIN N-TERMINAL AND LYSINE N-METHYLTRANSFERASE EFM7
GPK93_04g05530	QueGO	UniProt:GO0032200	0.439	TM-Score	1NW3_A	HISTONE-LYSINE N-METHYLTRANSFERASE, H3 LYSINE-79 SPECIFIC
GPK93_04g05530	QueGO	UniProt:GO0032259	0.383	TM-Score	O13926	UPF0665 FAMILY PROTEIN C23C4.06C
GPK93_04g05530	QueGO	UniProt:GO0032259	0.317	TM-Score	Q8DNH6	UNCHARACTERIZED RNA METHYLTRANSFERASE SPR1717
GPK93_04g05530	QueGO	UniProt:GO0032259	0.315	TM-Score	Q7A4Q9	UNCHARACTERIZED RNA METHYLTRANSFERASE SA1713
GPK93_04g05530	QueGO	UniProt:GO0032259	0.314	TM-Score	Q8R918	UNCHARACTERIZED RNA METHYLTRANSFERASE TTE1812
GPK93_04g05530	FoldSeek	PomBase:GO0032259	0.4358	TM-score	trm2	tRNA (m5U54) methyltransferase Trm2
GPK93_04g05530	FoldSeek	PomBase:GO0032259	0.4185	TM-score	trm141	tRNA(Ser) residue 32 (cytosine-3-)-methyltransferase Trm141
GPK93_04g05530	GESAMT (MICAN)	RCSB	0.8677 (0.914)	Q-score (TM-score)	3GRU_A	DIMETHYLADENOSINE TRANSFERASE
GPK93_04g05530	GESAMT (MICAN)	RCSB	0.7751 (0.920)	Q-score (TM-score)	1ZQ9_B	PROBABLE DIMETHYLADENOSINE TRANSFERASE
J0A71_06g12910	InterProScan	CDD	---	E-value	---	---
J0A71_06g12910	InterProScan	PANTHER	---	E-value	---	---
J0A71_06g12910	InterProScan	Pfam	---	E-value	---	---
J0A71_06g12910	DIAMOND	SwissProt	---	E-value	---	---
J0A71_06g12910	DIAMOND	trEMBL	---	E-value	---	---
J0A71_06g12910	DIAMOND	UniProt:GO0032259	1.84e-100	E-value	Q9D0D4	PROBABLE DIMETHYLADENOSINE TRANSFERASE
J0A71_06g12910	DIAMOND	UniProt:GO0032259	5.36e-84	E-value	O22268	RIBOSOMAL RNA SMALL SUBUNIT METHYLTRANSFERASE
J0A71_06g12910	DIAMOND	UniProt:GO0032259	5.45e-06	E-value	Q4QNC1	TRNA1(VAL) (ADENINE(37)-N6)-METHYLTRANSFERASE
J0A71_06g12910	DIAMOND	UniProt:GO0032259	6.74e-46	E-value	Q5JI54	PROBABLE RIBOSOMAL RNA SMALL SUBUNIT METHYLTRANSFERASE A
GPU96_04g06630	InterProScan	CDD	4.78581e-10	E-value	cd02440	AdoMet_MTases
GPU96_04g06630	InterProScan	PANTHER	1.2e-99	E-value	PTHR11727:SF7	DIMETHYLADENOSINE TRANSFERASE-RELATED
GPU96_04g06630	InterProScan	PANTHER	1.2e-99	E-value	PTHR11727	DIMETHYLADENOSINE TRANSFERASE
GPU96_04g06630	InterProScan	Pfam	4.5e-56	E-value	PF00398	Ribosomal RNA adenine dimethylase
GPU96_04g06630	DIAMOND	SwissProt	1.5e-80	E-value	sp|Q9D0D4|DIM1_MOUSE	Probable dimethyladenosine transferase
GPU96_04g06630	DIAMOND	trEMBL	1.6e-155	E-value	tr|I6UKZ0|I6UKZ0_ENCHA	rRNA adenine N(6)-methyltransferase
GPU96_04g06630	DIAMOND	UniProt:GO0032259	1.89e-64	E-value	Q9FK02	RIBOSOMAL RNA SMALL SUBUNIT METHYLTRANSFERASE, MITOCHONDRIAL
GPU96_04g06630	DIAMOND	UniProt:GO0032259	5.77e-104	E-value	Q9D0D4	PROBABLE DIMETHYLADENOSINE TRANSFERASE
GPU96_04g06630	DIAMOND	UniProt:GO0032259	9.93e-87	E-value	O22268	RIBOSOMAL RNA SMALL SUBUNIT METHYLTRANSFERASE
GPU96_04g06630	QueGO	UniProt:GO0031507	0.351	TM-Score	Q9UST9	SMALL RNA 2'-O-METHYLTRANSFERASE
GPU96_04g06630	QueGO	UniProt:GO0032259	0.385	TM-Score	O13926	UPF0665 FAMILY PROTEIN C23C4.06C
GPU96_04g06630	QueGO	UniProt:GO0032259	0.34	TM-Score	Q72IZ3	UNCHARACTERIZED RNA METHYLTRANSFERASE TT_C0988
GPU96_04g06630	QueGO	UniProt:GO0032259	0.319	TM-Score	Q8DKB7	UNCHARACTERIZED RNA METHYLTRANSFERASE TLR0942
GPU96_04g06630	QueGO	UniProt:GO0032259	0.315	TM-Score	Q8R918	UNCHARACTERIZED RNA METHYLTRANSFERASE TTE1812
GPU96_04g06630	FoldSeek	PomBase:GO0032259	0.4647	TM-score	bmc1	Bin3 family, 7SK RNA methyltransferase Bmc1
GPU96_04g06630	GESAMT (MICAN)	RCSB	0.7456 (0.909)	Q-score (TM-score)	1ZQ9_A	PROBABLE DIMETHYLADENOSINE TRANSFERASE
GPU96_04g06630	GESAMT (MICAN)	RCSB	0.7348 (0.905)	Q-score (TM-score)	6W6F_A	PROBABLE DIMETHYLADENOSINE TRANSFERASE
GPU96_04g06630	GESAMT (MICAN)	RCSB	0.7289 (0.903)	Q-score (TM-score)	6W6C_A	PROBABLE DIMETHYLADENOSINE TRANSFERASE
GPU96_04g06630	GESAMT (MICAN)	RCSB	0.6710 (0.918)	Q-score (TM-score)	3FYC_B	PROBABLE DIMETHYLADENOSINE TRANSFERASE
### rRNA methyltransferase E/SPB1
GPK93_07g12140	InterProScan	CDD	---	E-value	---	---
GPK93_07g12140	InterProScan	PANTHER	3.8e-113	E-value	PTHR10920	RIBOSOMAL RNA METHYLTRANSFERASE
GPK93_07g12140	InterProScan	PANTHER	3.8e-113	E-value	PTHR10920:SF13	PRE-RRNA 2'-O-RIBOSE RNA METHYLTRANSFERASE FTSJ3
GPK93_07g12140	InterProScan	Pfam	2e-19	E-value	PF11861	Domain of unknown function (DUF3381)
GPK93_07g12140	DIAMOND	SwissProt	1.43e-80	E-value	sp|Q6BNQ8|SPB1_DEBHA	AdoMet-dependent rRNA methyltransferase SPB1
GPK93_07g12140	DIAMOND	trEMBL	0	E-value	tr|E0S858|E0S858_ENCIT	23S rRNA methyl-transferase
GPK93_07g12140	DIAMOND	UniProt:GO0032259	1.51e-81	E-value	Q6CV12	ADOMET-DEPENDENT RRNA METHYLTRANSFERASE SPB1
GPK93_07g12140	DIAMOND	UniProt:GO0032259	2.67e-37	E-value	Q22031	PUTATIVE TRNA (CYTIDINE(32)/GUANOSINE(34)-2'-O)-METHYLTRANSFERASE
GPK93_07g12140	DIAMOND	UniProt:GO0032259	4.79e-48	E-value	P38238	TRNA (CYTIDINE(32)/GUANOSINE(34)-2'-O)-METHYLTRANSFERASE
GPK93_07g12140	DIAMOND	UniProt:GO0032259	9.16e-28	E-value	C3MGQ4	RIBOSOMAL RNA LARGE SUBUNIT METHYLTRANSFERASE E
GPK93_07g12140	DIAMOND	PomBase:GO0032259	1.04e-06	E-value	mrm202	mitochondrial 2' O-ribose methyltransferase Mrm2-like
GPK93_07g12140	DIAMOND	PomBase:GO0032259	1.64e-42	E-value	trm7	tRNA 2'-O-ribose methyltransferase Trm7
GPK93_07g12140	QueGO	UniProt:GO0031507	0.446	TM-Score	P0CP45	PROTEIN N-TERMINAL AND LYSINE N-METHYLTRANSFERASE EFM7
GPK93_07g12140	QueGO	UniProt:GO0032200	0.362	TM-Score	1NW3_A	HISTONE-LYSINE N-METHYLTRANSFERASE, H3 LYSINE-79 SPECIFIC
GPK93_07g12140	QueGO	UniProt:GO0032259	0.326	TM-Score	5XJ1_A	UNCHARACTERIZED RNA METHYLTRANSFERASE SP_1029
GPK93_07g12140	QueGO	UniProt:GO0032259	0.318	TM-Score	Q92RJ3	UNCHARACTERIZED RNA METHYLTRANSFERASE R00878
GPK93_07g12140	QueGO	UniProt:GO0032259	0.314	TM-Score	Q74N58	UNCHARACTERIZED RNA METHYLTRANSFERASE NEQ053
GPK93_07g12140	QueGO	UniProt:GO0032259	0.302	TM-Score	Q7V7K6	UNCHARACTERIZED RNA METHYLTRANSFERASE PMT_0737
[truncated: 810 more rows]
